# Supplementary material for: Transcriptional pathways associated with the slow growth phenotype of transformed Anaplasma marginale
Source: BMC Genomics. 2013 Apr 22;14:272. doi: 10.1186/1471-2164-14-272 (PMC3646689; doi:10.1186/1471-2164-14-272)
Supplement: Additional file 1 — Whole genome transcriptional profiling of AmTR versus wild typeA. marginale. The genome wide transcriptional comparison of wild type and AmTR across three biological replicates is reported. Fold changes, total gene reads, raw and normalized expression values, p-values for Baggerly’s test and Cluster affiliation for each feature are shown. [file 1471-2164-14-272-S1.xlsx]

## Sheet: WT vs. GFP
Additional file 1: Whole genome transcriptional profiling of AmTR versus wild type A. marginale
Feature ID	Fold Change (normalized values)	Cluster	Kal's Z-test: normalized values - P-value	WT - Normalized expression values	WT - Total gene reads	WT - RPKM	GFP - Normalized expression values	GFP - Total gene reads	GFP - RPKM
AM002	-8.78818	1	0	857.786	9525	1666.04	97.6067	379	12.2165
AM006	-2.16193	1	0	1779.29	9807	3482.71	823.011	1373	47.6449
AM007	2.71817	1	0	515.082	3535	994.25	1400.08	1883	64.0918
AM008	-4.40405	2	0	3878.76	67330	7611.4	880.726	1671	50.0258
AM009	-7.06438	2	0	9369.09	71247	18283.6	1326.24	1851	62.4509
AM019	-10.9714	3	0	80854.8	277488	88688.6	7369.61	9852	339.078
AM020	24.3237	5	0	329.846	1567	633.237	8023.07	10220	357.87
AM025	1.33761	1	0	1020.38	51208	1984.94	1364.87	2915	62.9674
AM026	-1.34507	1	0.00172669	678.23	18883	1314.61	504.233	1303	34.6553
AM027	-9.086	2	0	3349.13	24122	6574.15	368.604	844	28.6429
AM033	-1.56719	1	0.0043552	182.255	1917	345.624	116.294	440	14.2423
AM034	-1.68067	1	0.0164389	92.0025	3997	172.634	54.7416	313	7.06829
AM035	-6.2248	1	2.03171e-14	773.769	2989	1501.22	124.304	410	14.5441
AM038	-9.19568	1	8.10463e-15	1028.39	8366	2000.86	111.833	403	13.4983
AM041	-4.09765	1	0	971.4	21597	1888.79	237.063	775	21.9106
AM042	3.36484	1	0	99.6139	987	186.561	335.185	821	26.7434
AM047	-1.07744	1	0.850116	51.5538	1407	96.2382	47.8485	251	6.64135
AM049	11.8256	1	1.77636e-15	7.67195	86	15.0425	90.7252	346	11.1528
AM052	-1.77897	1	1.36557e-14	3455.07	39741	6782.47	1942.17	2618	84.0943
AM056	11.2695	1	0	66.2745	892	123.954	746.881	1464	45.539
AM062	1.0558	1	0.10513	183.275	7762	347.632	193.501	850	19.4708
AM070	-3869.47	1	0	276.649	903	529.118	0.0714954	4	0.142991
AM071	3.24865	5	0	2700.32	200128	5290.21	8772.39	22742	410.187
AM072	4.51723	5	0	656.37	73794	1271.77	2964.98	8292	117.119
AM073	-31.6481	1	0	858.631	7210	1667.66	27.1305	116	3.87135
AM074	-4.5963	1	2.44249e-15	248.463	2049	473.931	54.0571	210	7.00848
AM078	-1	1	0.5996	43.4898	1337	80.7653	43.4898	244	6.2143
AM091	52.0527	1	0	27.2409	1055	50.6017	1417.96	2783	65.4357
AM092	-2.74326	1	0	491.224	8443	948.35	179.065	624	18.6569
AM093	-2.71151	1	0	739.135	4365	1434.22	272.591	698	24.0769
AM094	-1.09678	1	0.787494	375.432	1396	721.76	342.304	764	27.1433
AM1006	6.65189	1	4.44089e-16	90.7964	349	170.416	603.968	1121	39.7048
AM1010	2.87201	5	0	1413.28	24268	2761.16	4058.95	4979	149.253
AM1018	2.84794	1	0	179.601	2092	340.506	511.492	1104	35.2176
AM1021	1.87607	1	0	278.353	1136	532.517	522.21	1038	36.6807
AM1025	-1.84263	1	7.21867e-13	576.139	6272	1113.67	312.673	797	25.744
AM1027	1.85274	1	9.44196e-11	116.168	2135	218.201	215.229	713	20.899
AM1030	1.0758	1	0.00204375	530.896	3118	1024.49	571.137	1119	38.599
AM1037	1.21005	1	0.00325105	170.74	6612	323.761	206.604	851	20.1631
AM1041	-1.29147	1	0.579926	34.1436	884	63.1689	26.4378	140	3.75157
AM1046	-4.05895	1	1.47347e-07	73.4421	1882	137.274	18.0938	67	1.80586
AM1048	1.16547	1	0.142266	56.3608	3930	105.472	65.6867	466	8.47113
AM1050	1.67555	1	0.0742234	12.4609	933	23.8212	20.8788	167	2.95787
AM1051	8.09412	1	2.9754e-14	107.496	10704	201.674	870.086	3331	49.6895
AM1054	-2.13885	1	0	2135.88	14871	4182.6	998.612	1619	55.106
AM1055	3.37592	1	3.10862e-15	485.616	3359	937.251	1639.4	2104	71.5613
AM1056	-2.65632	1	0	2095.11	22980	4101.1	788.729	1439	46.5138
AM1057	-8.98677	2	0	4364.12	44534	8555.73	485.616	1041	33.9816
AM1058	1.24099	1	0.000252981	222.093	1468	423.041	275.614	706	24.0834
AM106	-6.99525	1	0	217.066	2997	413.202	31.0305	154	4.78387
AM1066	1.06296	1	0.00287807	570.346	15298	1102.13	606.256	1480	39.7517
AM1067	3.16703	1	0	158.971	1756	301.153	503.466	1071	34.4262
AM1073	-3.34725	1	1.58762e-14	1527.62	22161	2985.14	456.381	1078	33.3526
AM1077	10.5268	1	0	83.7349	330	156.783	881.458	1420	50.2181
AM1078	3.55926	1	2.06501e-14	252.927	4007	482.451	900.233	1704	51.6492
AM1079	1.35076	1	6.66134e-16	822.404	20217	1597.25	1110.87	2138	58.8963
AM1080	-2.58214	1	0	2431.26	64254	4765.83	941.568	1968	53.2924
AM1088	-1.5578	1	1.42781e-05	436.09	3106	839.991	279.94	716	24.2812
AM1091	2.26193	1	0	335.282	6977	643.813	758.385	1598	45.7659
AM1093	1.26255	1	1.77636e-15	1639.4	10126	3207.24	2069.83	2548	87.6296
AM1094	-1.45383	1	3.21965e-15	2535.17	52022	4969.99	1743.79	2553	73.7102
AM1097	1.06055	1	0.00572519	503.935	5177	973.314	534.446	1151	37.4665
AM1103	-1.05398	1	0.47541	291.017	6898	557.507	276.111	872	24.1653
AM1108	-1.1181	1	0.99237	248.841	8072	474.566	222.556	838	21.1561
AM1109	1.41048	1	4.1552e-05	135.403	3277	255.456	190.983	697	19.1321
AM1111	35.3559	1	5.77316e-15	20.9191	231	38.8581	739.616	1378	44.1715
AM1113	-1.85084	1	2.77556e-15	1041.81	9629	2027.13	562.888	1161	38.3318
AM1114	1.1933	1	1.89881e-06	494.782	4511	955.391	590.425	1182	39.053
AM112	1.32027	1	6.99603e-09	381.692	8829	733.816	503.935	1238	34.5566
AM1121	9.70213	1	0	54.7416	201	102.415	531.11	1051	37.3112
AM1122	-1.05755	1	0.430897	398.64	5449	766.29	376.948	936	29.174
AM113	-1.50546	1	3.10862e-15	3113.27	37861	6105.93	2067.99	2669	85.0237
AM1135	5.39826	1	1.98148e-10	11.4062	62	21.7976	61.5735	222	7.69791
AM1138	-1.33483	1	7.17759e-13	3841.58	40356	7546.86	2877.96	3428	111.507
AM1141	3.04014	1	8.43769e-15	298.923	6000	573.218	908.767	1790	51.6809
AM1145	-7.64779	1	0	1357.46	12448	2652.36	177.497	557	18.4163
AM1146	-2.62339	1	1.66533e-15	413.226	4410	795.097	157.516	517	16.7348
AM1148	1.0702	1	0.16946	111.932	1406	210.346	119.789	459	14.4526
AM1150	-1.65325	1	0.271929	20.7654	706	38.582	12.5604	50	1.2318
AM1152	1.462	1	0.220217	10.2337	93	19.9368	14.9616	42	1.38966
AM116	1.71854	1	4.44089e-16	461.454	6907	889.494	793.026	1528	46.8987
AM1161	2.16738	1	0.0261743	8.62472	52	16.9276	18.693	57	1.9647
AM1165	23.5014	1	0	19.7594	88	37.2753	464.374	952	33.4372
AM1168	3.01951	1	0	111.833	1626	210.169	337.682	879	26.997
AM1179	16.7029	1	0	79.2749	354	148.163	1324.12	1767	62.0154
AM118	1.67321	1	7.65978e-11	166.359	3956	315.38	278.353	876	24.1892
AM1180	4.82832	1	1.19904e-14	141.953	3147	267.894	685.394	1517	42.6016
AM1181	-2.14816	1	7.10126e-06	144.097	1942	272.014	67.0794	276	8.59679
AM1183	-2.94407	1	7.58948e-13	200.433	4432	380.972	68.0801	311	8.75503
AM1185	-1.18385	1	0.700669	101.954	1902	191.055	86.1214	372	10.8625
AM1186	-1.4433	1	0.0192457	205.663	4562	391.19	142.495	571	16.0646
AM1189	126.199	1	0	9.07752	39	17.807	1145.58	1684	59.4181
AM119	-3.3445	1	0	603.968	15551	1168.23	180.585	692	18.8051
AM1191	-5.14298	2	0	4995.9	36783	9796.92	971.4	1595	54.0108
AM1193	-4.34224	1	5.66214e-15	1074.41	5057	2091.66	247.432	655	22.9707
AM1200	1.01396	1	0.230204	178.736	1224	338.839	181.232	554	18.8288
AM1209	-2.42307	1	1.16479e-07	153.258	5724	289.972	63.2496	328	7.8682
AM1212	-2.77277	1	1.0425e-13	236.724	3340	451.637	85.3744	350	10.836
AM1216	-2.59247	1	8.40607e-09	159.273	1107	301.699	61.4369	225	7.63586
AM122	1.3347	1	5.28764e-05	175.163	2304	331.978	233.79	688	21.5312
AM1225	-1.53581	2	3.33067e-15	7369.61	74136	14400.1	4798.5	5960	194.829
AM1226	-1.07196	1	0.00711772	8023.07	95047	15688.3	7484.46	11005	351.787
AM1228	16.9776	5	0	193.782	3224	368.011	3289.95	4050	121.483
AM1232	-3.04227	1	0	947.476	3771	1841.37	311.437	725	25.6788
AM1237	2.76608	1	0	65.6088	1017	122.87	181.479	622	18.8655
AM1238	-5.23264	1	1.02141e-14	1076.16	14480	2094.97	205.663	643	20.1366
AM1239	-1.52129	1	8.61168e-07	642.12	2688	1243.46	422.089	897	31.6738
AM1240	-1.34847	1	0.000788231	758.385	2887	1471	562.405	1074	38.1277
AM1241	1.21958	1	3.9968e-15	1400.08	13230	2736.07	1707.52	2226	73.337
AM1242	-2.03314	1	0	2091.65	43091	4094.5	1028.78	1951	56.259
AM1248	2.41346	1	4.44089e-16	998.601	33586	1942.1	2410.08	3834	96.2672
AM1250	3.84164	1	5.77316e-15	170.821	1658	323.838	656.233	1249	40.8579
AM1254	-1.11553	1	0.981328	114.343	3023	214.709	102.5	487	13.0275
AM1264	4.74248	1	0	83.9615	693	157.187	398.185	928	30.9039
AM127	2.1698	1	0	127.5	6835	240.301	276.649	1168	24.1795
AM1275	3.95563	1	0	474.882	3960	915.942	1878.45	2329	77.7273
AM1276	-3.35051	2	0	6027.57	78422	11782.5	1799	2410	75.9358
AM1278	2.79273	1	1.46549e-14	789.164	4487	1531.56	2203.93	2626	90.8528
AM1285	-2.26036	1	2.02061e-14	2069.83	36305	4052.03	915.706	1744	52.0764
AM1286	1.24578	1	3.84012e-10	633.471	7640	1226.49	789.164	1469	46.7643
AM1292	-1.75696	1	2.51326e-06	295.095	3266	565.635	167.958	543	17.4785
AM1298	1.0328	1	0.0728678	301.416	3271	577.888	311.301	794	25.6292
AM1303	-3.33086	1	2.88658e-15	329.362	5288	632.354	98.882	407	12.3202
AM1304	-1.29028	1	0.410492	76.4355	703	142.865	59.2396	230	7.56133
AM1305	-1.58588	1	0.0687538	69.7637	1560	130.584	43.9905	224	6.26392
AM1306	1.23391	1	0.186068	30.1329	423	55.6987	37.1814	177	5.45436
AM1319	1.53907	1	0	400.363	9063	769.641	616.189	1431	40.1621
AM1320	-1.70772	1	1.06581e-14	897.211	8726	1743.09	525.386	1134	37.2013
AM1324	4.16156	1	0	86.6899	1104	162.401	360.765	905	28.4185
AM1325	-3.7164	1	2.9976e-15	1293.91	10275	2526.17	348.162	824	27.6797
AM1328	-3.02334	1	0	522.21	6392	1007.74	172.726	565	17.9369
AM1337	-2.65644	1	1.0572e-10	191.81	3390	364.475	72.2055	319	9.45218
AM1341	5.18276	1	2.66454e-15	26.4378	102	49.124	137.021	438	15.5017
AM1344	7.54673	1	3.9968e-15	10.6639	97	20.7943	80.4774	320	10.5879
AM1345	-1.49335	1	0.119143	72.2391	2537	135.006	48.3737	273	6.6641
AM1346	-1.39834	1	0.0918612	136.736	1835	258.055	97.7848	394	12.2805
AM1349	-2.72514	1	1.33227e-15	2301.8	24116	4509.87	844.653	1513	49.2155
AM1350	1.89035	1	0	454.217	3709	875.159	858.631	1483	49.6006
AM1352	-1.01412	1	0.541792	77.2113	3914	144.241	76.1361	470	9.9344
AM1354	2.20415	1	6.94714e-07	41.0533	171	76.1001	90.4878	316	11.1327
AM1355	-1.69344	1	0.000191514	215.229	4252	409.559	127.096	508	14.6945
AM1359	14.4661	1	5.77316e-15	43.7899	1469	81.3325	633.471	1095	40.4468
AM136	-3.84753	1	3.21965e-15	306.314	16277	587.532	79.6131	502	10.5146
AM139	-4.09411	1	0	1745.91	24495	3417.38	426.445	1018	31.6871
AM148	9.37317	1	0	193.501	2948	367.532	1813.72	2491	76.0018
AM154	-10.871	1	1.21014e-14	839.367	3664	1630.59	77.2113	289	10.1815
AM156	16.4357	1	1.37668e-14	24.2545	235	44.9021	398.64	950	30.9892
AM159	1.28887	1	0	884.847	43073	1718.88	1140.46	2711	59.2809
AM160	5.86211	1	0	317.3	3394	608.796	1860.05	2354	76.1433
AM166	-1.8753	1	1.7302e-08	335.185	2087	643.626	178.736	543	18.633
AM178	-1.11433	1	0.971377	149.906	2991	283.438	134.525	529	15.2447
AM185	1.11909	1	0.478614	18.693	805	35.4214	20.9191	131	2.98013
AM189	-3.52152	1	0	245.816	2814	468.876	69.8037	281	8.99492
AM197	1.78083	1	8.29584e-06	62.7092	569	117.674	111.675	408	13.4418
AM198	-2.77779	1	5.34017e-14	241.692	2728	461.102	87.0087	343	11.0024
AM202	-4.00769	1	0	553.972	5965	1069.97	138.227	481	15.5586
AM213	-4.54503	1	2.44249e-15	834.436	11940	1620.77	183.593	611	18.9293
AM216	-1.92353	1	2.23801e-06	217.586	9932	414.215	113.118	619	13.7833
AM217	-1.8657	1	0.000352777	137.021	3596	258.54	73.4421	358	9.61002
AM218	-1.24043	1	0.565082	69.9115	774	130.826	56.3608	226	7.24941
AM219	-3.11771	1	1.05495e-05	69.8037	665	130.613	22.3894	100	3.27357
AM220	-2.77721	1	4.66283e-06	89.5365	1376	167.974	32.2398	158	4.80166
AM237	2.31006	1	1.77636e-15	167.283	3058	317.142	386.434	1018	29.9338
AM240	1.24707	1	0.0169013	91.689	2657	172.032	114.343	537	13.9768
AM242	-1.94866	1	7.22395e-09	312.673	3735	599.602	160.455	533	16.9676
AM245	-2.40783	1	0	899.594	26992	1747.64	373.612	1115	29.0208
AM247	4.90303	1	0	450.887	4719	868.626	2210.71	2810	91.2123
AM248	13.1503	1	0	107.471	2856	201.625	1413.28	2449	65.3983
AM255	-3.1059	1	0	656.233	2568	1271.61	211.286	579	20.5234
AM265	6.17391	1	0	244.117	15101	465.712	1507.16	3595	70.0323
AM266	-22.7597	1	1.66533e-14	449.717	4142	866.796	19.7594	68	2.2435
AM268	-1.68684	1	0.0826704	47.3858	956	88.2164	28.0915	149	4.26728
AM270	-8.48599	1	5.77316e-15	562.405	5440	1086.68	66.2745	262	8.595
AM271	1.4956	1	0.00742473	44.0977	601	81.8976	65.9523	277	8.58744
AM275	1.62529	1	0.00341361	37.5573	390	69.6009	61.0414	235	7.59607
AM276	-4.85404	1	3.10862e-15	247.432	3369	471.893	50.9744	219	6.82136
AM279	2.4617	1	0.000670355	14.5537	228	27.7366	35.8268	174	5.28443
AM283	1.57216	1	0.000192878	69.3701	266	129.887	109.061	379	13.4238
AM286	-1.30059	1	0.335793	94.1582	1567	176.576	72.3965	317	9.48409
AM291	96.9276	4	0	497.982	3419	961.624	48268.3	1873250	63759.9
AM296	1.51402	1	0.000814604	65.3993	774	122.576	99.016	396	12.5803
AM299	3.12542	1	0	177.247	1128	336.081	553.972	1110	37.9769
AM302	4.83785	1	1.93179e-14	92.958	1899	174.318	449.717	1141	32.6372
AM303	-1.50338	1	4.10815e-06	604.604	8582	1169.46	402.163	1004	31.1256
AM306	-4.45556	1	1.06581e-14	2383.62	11295	4671.79	534.976	1077	37.7702
AM315	-1.9347	1	4.21885e-15	587.903	8989	1136.8	303.873	817	24.9931
AM316	-3.97854	1	1.58762e-14	848.915	13691	1648.42	213.373	679	20.5809
AM320	-1.60857	1	3.90522e-07	504.233	12132	973.811	313.467	931	25.754
AM321	-2.78663	1	0	514.993	2630	994.235	184.809	544	18.9629
AM324	-2.85829	1	9.76996e-15	2605.14	50970	5105.33	911.434	1783	52.0311
AM328	1.13688	1	7.33838e-05	506.77	7904	978.464	576.139	1267	38.6059
AM336	1.49386	1	8.91397e-06	122	2226	229.502	182.251	643	18.8831
AM342	-1.25223	1	0.0750092	564.024	7686	1089.59	450.415	1053	32.865
AM343	1.18203	1	0.000403154	293.22	2765	561.908	346.595	840	27.6153
AM345	10.4521	1	0	27.0711	149	50.3697	282.951	707	24.4421
AM346	-4.15381	1	2.66454e-15	201.123	3045	382.336	48.4189	219	6.69065
AM347	3.75134	5	0	852.561	56559	1655.67	3198.25	6357	120.734
AM348	3.27045	1	3.15302e-06	14.6711	70	27.9661	47.981	190	6.64813
AM351	-3.01226	1	5.46052e-05	61.4369	531	115.238	20.3956	84	2.7833
AM354	-1.7747	1	0.21207	19.9649	961	37.5403	11.2497	42	0.910226
AM356	4.87244	1	1.15463e-14	331.374	27811	636.149	1614.6	4255	71.0111
AM357	-131.656	1	0	988.279	4209	1921.78	7.50654	7	0.246987
AM359	4.59934	1	0	70.5309	5152	131.923	324.396	1473	26.1295
AM360	-308.745	2	0	2802.64	14847	5494.54	9.07752	10	0.348058
AM366	5.12895	1	3.9968e-15	19.4219	2975	36.8286	99.6139	1116	12.667
AM368	1.34891	1	0.137424	22.3388	1196	41.4677	30.1329	222	4.56714
AM371	7.67565	1	0	22.169	642	41.188	170.162	681	17.675
AM375	-2.22929	1	0	900.233	10048	1748.82	403.82	968	31.1804
AM378	52.7152	1	0	33.3954	223	61.733	1760.45	2217	75.3492
AM380	30.6187	1	0	36.3471	243	67.2696	1112.9	1740	59.1374
AM382	3.07497	1	1.77636e-14	202.95	2602	385.989	624.066	1281	40.2802
AM387	5.87186	1	3.55271e-15	120.124	9549	225.768	705.353	2560	43.5087
AM391	-5.90192	1	1.25455e-14	1507.16	15158	2944.28	255.367	721	23.569
AM392	-1.15683	1	0.747339	203.432	3951	386.927	175.853	633	18.3793
AM395	2.52935	1	8.25704e-11	49.7287	240	92.7227	125.781	419	14.6277
AM400	3.0621	1	2.77798e-11	34.213	723	63.2308	104.764	465	13.1464
AM401	-4.85474	1	0	457.114	11425	880.862	94.1582	429	11.7409
AM402	13.2547	1	0	11.2497	541	21.5893	149.112	747	16.3345
AM404	38.199	1	2.44249e-14	19.8932	295	37.442	759.899	1497	45.8255
AM406	2.55879	1	1.33227e-14	68.2734	1395	127.72	174.697	641	18.3239
AM410	-1.72472	1	2.22045e-15	1448.69	33576	2830.8	839.955	1732	48.5216
AM413	2.4242	1	8.65195e-05	20.1256	102	37.7479	48.7884	193	6.71752
AM414	-1.81349	1	0.000940732	129.539	3176	244.332	71.4307	341	9.32697
AM415	-3.1858	1	0	269.525	6462	515.163	84.6022	389	10.7415
AM419	-1.05575	1	0.807026	36.1204	1802	66.8992	34.213	245	5.19519
AM420	-1.44276	1	0.0128873	232.778	6164	444.078	161.342	635	17.0556
AM431	-1.58672	1	2.57337e-05	371.828	6751	714.902	234.337	730	21.5613
AM432	3.32241	1	0	152.531	1929	288.59	506.77	1114	35.0767
AM435	9.53935	1	0	48.3737	761	90.0833	461.454	1106	33.4139
AM436	4.62981	1	1.66533e-14	101.094	1067	189.459	468.047	1040	33.5932
AM441	2.4709	1	0	370.306	4495	711.857	914.988	1638	52.0367
AM445	-1.7394	1	0	1295.9	7772	2530.03	745.025	1317	45.395
AM447	-2.51317	1	1.24911e-12	256.228	3657	488.861	101.954	416	12.8536
AM465	17.786	1	2.66454e-15	56.1404	3388	105.038	998.513	2821	55.0937
AM470	3.70637	5	0	1626.27	114194	3181.27	6027.57	14714	272.622
AM475	-4.00146	1	5.69323e-09	91.4787	2228	171.778	22.8613	120	3.28416
AM476	-1347.7	1	0	226.107	1581	430.882	0.167773	6	0.203623
AM477	5.17126	1	0	450.293	39935	867.744	2328.58	5812	94.2402
AM480	-18.6648	1	0	554.695	7374	1071.28	29.7188	140	4.38729
AM485	-2.54587	1	3.44169e-15	335.539	3665	644.259	131.798	461	14.87
AM486	-4.33078	1	0	426.445	2219	821.202	98.4682	353	12.2864
AM487	-1.12435	1	0.979637	62.9383	1155	118.043	55.9774	245	7.18127
AM489	8.45616	1	0	28.0218	109	51.7858	236.957	619	21.8909
AM492	-1.47437	1	0.000449081	398.185	6989	765.467	270.072	808	24.034
AM495	-5.42843	1	0	387.252	3070	744.366	71.3378	276	9.25792
AM499	-3.56221	1	2.64443e-10	121.627	1438	228.761	34.1436	161	5.11824
AM500	-4.18683	1	2.88658e-15	236.629	1374	451.46	56.5175	214	7.38175
AM501	-1.12157	1	0.985949	134.525	3393	253.806	119.944	533	14.4673
AM504	3.98558	1	0	621.875	5443	1203.53	2478.53	2950	97.9574
AM508	-1.34664	1	0.0321365	313.467	6002	601.181	232.778	736	21.4778
AM516	-3.94966	1	0	823.011	30506	1598.38	208.375	832	20.1994
AM517	8.52297	1	2.44249e-14	47.981	503	89.3139	408.941	967	31.2352
AM518	1.44518	1	2.38424e-08	223.639	5296	426.072	323.199	942	26.0739
AM520	-4.11316	1	0	341.976	8127	656.837	83.1419	385	10.6693
AM527	7.56086	1	3.9968e-15	118.939	1647	223.568	899.277	1660	51.4281
AM529	2.53557	1	7.32747e-15	332.594	2234	638.549	843.315	1443	49.1879
AM537	1.54887	1	0.1728	9.85749	134	19.3077	15.268	47	1.47088
AM540	5.80357	5	0	1028.78	143107	2001.3	5970.59	21476	264.966
AM541	-1.42731	1	0.000162615	579.992	19454	1121.23	406.354	1244	31.2015
AM543	3.22507	1	1.73195e-14	338.839	11715	650.661	1092.78	2363	58.5373
AM545	1.6093	1	4.44089e-16	518.902	17830	1001.37	835.068	1936	48.1401
AM546	2.82535	1	0	199.205	840	378.618	562.825	1087	38.3244
AM547	6.43158	1	0	159.896	5496	302.86	1028.39	2263	55.9103
AM550	2.23062	1	0	509.627	17104	984.176	1136.79	2364	59.2607
AM551	3.69288	1	0	63.7464	2450	119.467	235.408	918	21.7171
AM555	-3.24332	1	4.06939e-11	148.728	2367	281.14	45.8567	212	6.40903
AM557	1.03502	1	0.106354	236.957	1440	452.023	245.255	659	22.6472
AM560	-4.12051	1	0	878.48	16509	1707.1	213.197	699	20.5407
AM561	2.19004	1	0	222.717	4127	424.253	487.757	1160	34.0443
AM562	2.01623	1	0	152.153	1777	287.902	306.775	788	25.1198
AM569	-3.35468	1	0	880.726	3943	1711.43	262.537	676	23.7793
AM573	7.95724	1	0	14.9616	56	28.5335	119.053	406	14.4133
AM574	1.8301	1	0.0521814	10.87	136	21.1566	19.8932	74	2.34442
AM576	-1.53583	1	0.435393	15.268	229	29.0651	9.94121	17	0.520397
AM578	-2.90987	1	0.00517859	31.0305	391	57.2772	10.6639	17	0.533466
AM579	-256.264	1	9.3229e-05	17.3048	127	32.8308	0.0675273	4	0.135055
AM580	-1.8546	1	0.19635	18.2817	127	34.6123	9.85749	12	0.407246
AM581	-36.1096	1	4.49005e-05	20.3956	200	38.008	0.564826	7	0.22818
AM582	-5.36394	1	1.5684e-07	58.306	354	109.173	10.87	17	0.583354
AM586	-1.52636	1	0.193479	43.9905	258	81.7171	28.8205	126	4.33333
AM589	-2.89783	1	1.55049e-08	127.788	2062	240.845	44.0977	209	6.29775
AM592	-1.86692	1	3.66e-08	324.649	4342	623.075	173.895	579	18.1078
AM594	-1.77866	1	1.77636e-15	844.653	5598	1640.09	474.882	990	33.8212
AM595	-1.10668	1	0.857239	547.565	6526	1057.31	494.782	1072	34.1732
AM603	-2.31167	1	0.000130577	88.1402	611	165.24	38.1283	165	5.59552
AM612	4.98005	1	3.55271e-15	103.281	9617	193.426	514.342	2303	35.7143
AM613	-11.0614	1	0	229.695	6316	437.976	20.7654	111	2.94883
AM615	-8.91211	1	0	323.929	3360	621.73	36.3471	167	5.42461
AM616	-1.96629	1	0.00720522	65.6649	2111	122.876	33.3954	201	5.05786
AM626	2.59145	1	3.33067e-15	127.096	3590	239.497	329.362	1004	26.3692
AM628	-2.93862	1	9.65894e-15	1609.08	19067	3147.16	547.565	1183	37.8159
AM629	1.32857	1	1.44457e-08	353.104	11901	678.133	469.122	1351	33.757
AM630	-3.51031	1	2.10942e-14	1140.46	11248	2221.63	324.887	801	26.2399
AM632	-2.21655	1	0	553.211	3191	1068.45	249.583	672	23.2147
AM634	1.67002	1	1.03208e-07	112.029	491	210.515	187.091	544	19.1215
AM638	7.42891	5	0	465.084	81484	896.639	3455.07	12228	127.666
AM642	-1.53048	1	7.77156e-16	2210.71	8868	4330.22	1444.46	1853	65.6315
AM647	-3.9552	1	6.77236e-15	1388.94	10962	2714.05	351.169	830	27.9016
AM649	-1.16091	1	0.708676	224.042	4953	426.8	192.988	687	19.3517
AM656	1.01193	1	0.0214826	678.063	19479	1314.45	686.151	1620	42.6935
AM657	1.46035	1	0	606.256	7839	1172.76	885.345	1615	50.8518
AM660	-3.12361	1	2.03171e-14	1165.63	7366	2271.66	373.168	842	28.8932
AM664	-1.27577	1	0.124976	311.437	3737	597.196	244.117	708	22.523
AM670	-2.08235	1	0.00182589	75.2155	1160	140.629	36.1204	176	5.34166
AM671	-1.31979	1	0.538113	32.2398	533	59.6779	24.4279	124	3.70507
AM673	90.2611	1	5.04524e-05	0.167773	2	0.131923	15.1433	55	1.43962
AM675	3.44421	1	0	881.458	52174	1712.7	3035.93	5932	119.018
AM676	5.77017	1	1.39295e-07	7.0547	183	13.8659	40.7068	219	5.96534
AM680	1.99173	1	6.19371e-12	104.764	1335	196.381	208.661	650	20.4111
AM681	-10.1709	1	3.24185e-14	1543.25	17500	3015.95	151.732	510	16.4048
AM682	-2.27755	1	3.44169e-15	388.049	1464	745.948	170.38	498	17.6793
AM683	-5.91476	1	0	403.82	10358	776.461	68.2734	325	8.82668
AM685	-15.7049	1	0	348.162	3062	668.645	22.169	95	3.15004
AM686	-3.29871	1	1.04918e-06	79.6131	1104	148.712	24.1346	110	3.40333
AM688	5.53419	1	1.86247e-11	12.2301	60	23.4382	67.6835	250	8.73432
AM689	-1.15885	1	0.779693	138.573	7552	261.585	119.578	702	14.4356
AM694	-1.2203	1	0.308573	306.775	4201	588.431	251.393	747	23.2674
AM709	-170.059	1	0	1304.68	10652	2547.59	7.67195	9	0.301451
AM712	9.99995	1	1.95399e-14	35.8268	6594	66.3692	358.267	2887	28.2411
AM715	-123.334	1	3.37508e-14	870.086	4616	1690.48	7.0547	7	0.243457
AM718	-1.39467	1	0.483738	24.1346	781	44.8659	17.3048	71	1.77886
AM720	-8.32414	1	1.11022e-15	170.957	1650	324.076	20.5375	89	2.91348
AM742	-1.91106	1	3.9968e-15	675.763	17107	1310.32	353.607	1028	28.0844
AM753	-2.42373	1	3.21965e-15	1646.96	13472	3222.04	679.517	1256	42.0692
AM757	-3.07647	1	0	1860.05	26119	3643.95	604.604	1277	39.7489
AM758	1.10336	1	0.00763107	303.873	7459	582.753	335.282	974	26.7515
AM760	-2.73761	1	2.22045e-16	467.641	4668	901.728	170.821	545	17.8031
AM764	-3.79078	1	3.88578e-15	348.761	3924	669.697	92.0025	354	11.371
AM773	1.04956	1	0.410543	50.9744	1315	95.1274	53.5009	260	6.99152
AM776	69.6712	5	0	119.944	545	225.421	8356.64	10302	361.289
AM778	-1.0787	1	0.0981523	4184	124082	8199.99	3878.76	5579	146.113
AM779	11.9674	5	0	321.003	9306	616.148	3841.58	5201	136.29
AM780	-1.83683	1	1.17573e-13	622.807	19200	1205.4	339.066	1050	27.0699
AM788	6.42055	1	1.24345e-14	99.3147	1370	185.968	637.654	1310	40.5849
AM790	1.94497	1	0	436.411	2821	840.499	848.805	1442	49.3357
AM796	3.23438	1	0	182.251	3657	345.62	589.469	1356	39.0529
AM798	-3.27449	1	0	518.631	11103	1000.9	158.385	589	16.7751
AM809	-4.02981	1	4.45028e-07	68.2373	748	127.659	16.9331	52	1.67032
AM810	3.34209	1	1.73195e-14	246.075	22533	469.313	822.404	3005	47.5578
AM811	3.27528	1	0	112.791	8267	211.841	369.423	1618	28.7127
AM812	1.83689	1	3.55271e-15	179.856	9893	340.992	330.374	1295	26.5707
AM819	7.11865	1	1.62093e-14	67.4183	298	126.228	479.928	963	33.8235
AM821	-4.24413	1	3.53051e-14	146.553	4260	276.84	34.5308	201	5.23744
AM823	5.97967	1	0	55.6208	3903	104.112	332.594	1470	26.6384
AM829	-3.52679	1	0	788.729	13412	1530.94	223.639	707	21.2071
AM830	1.23314	1	0.000158051	246.953	3590	470.951	304.526	814	25.0672
AM832	1.12437	1	0.0268116	174.697	5377	331.07	196.424	771	19.7559
AM833	-4.17539	1	0	525.386	5074	1013.57	125.829	446	14.6312
AM836	1.11378	1	0.0343148	174.437	2699	330.626	194.284	647	19.6754
AM841	7.74442	5	0	679.517	5956	1316.96	5262.46	7512	249.443
AM846	-7.4729	2	0	4798.5	29150	9402.18	642.12	1184	40.7802
AM847	2.89342	1	0	183.593	1575	348.257	531.211	1127	37.4231
AM848	2.08389	1	1.33227e-15	209.268	2151	398.018	436.09	991	32.1903
AM849	1.39883	1	8.46434e-12	391.522	2141	752.719	547.672	1091	37.8307
AM851	-1.10665	1	0.848832	611.979	2863	1184.18	553.001	1080	37.8754
AM853	1.96439	1	0	751.635	22180	1457.55	1476.51	2572	67.2458
AM854	-1.36023	1	3.94806e-12	2964.98	39185	5812.83	2179.76	2882	90.6226
AM858	3.47506	1	3.10862e-15	62.6414	1100	117.547	217.683	709	20.9812
AM859	-1.02899	1	0.349741	251.578	2252	479.845	244.49	684	22.6154
AM862	1.75103	1	5.42177e-09	113.764	1817	213.649	199.205	656	19.7929
AM867	-2.75047	1	0	911.434	11333	1770.84	331.374	839	26.5989
AM875	-1.4289	1	0.00378925	339.066	3000	651.062	237.292	663	21.9682
AM879	1.1577	1	0.0387027	118.111	2702	221.951	136.736	554	15.4174
AM880	3.71949	1	0	76.7838	1147	143.507	285.597	801	24.4551
AM881	-1.76143	1	2.9865e-14	759.899	5031	1473.97	431.41	933	31.8739
AM882	-2.41536	1	1.9984e-15	484.117	11693	934.307	200.433	720	19.8934
AM884	7.78559	1	0	20.5375	813	38.1615	159.896	726	16.9324
AM915	5.57772	1	1.24345e-14	237.063	3370	452.215	1322.27	2002	61.8991
AM919	3.9604	1	0	241.797	2178	461.282	957.615	1626	53.7227
AM920	2.56099	1	0	204.376	1614	388.657	523.405	1102	36.9378
AM921	-2.37011	1	1.66533e-15	368.604	6409	708.565	155.522	558	16.6298
AM923	-1.45012	1	0.17846	65.6867	1241	122.902	45.2975	220	6.40383
AM924	1.06109	1	0.308453	68.0801	395	127.405	72.2391	275	9.47176
AM926	-4.83336	1	0	1745.36	27505	3416.97	361.106	933	28.4476
AM927	5.09087	1	0	72.2055	3332	134.959	367.589	1296	28.5147
AM929	-2.24924	1	0	694.752	30670	1346.16	308.883	1120	25.4539
AM936	-37.759	2	0	4058.95	29692	7968.64	107.496	393	13.3177
AM938	1.01805	1	0.138676	255.13	3004	486.695	259.735	743	23.6853
AM947	2.72294	1	0	845.337	11392	1641.45	2301.8	2995	93.7296
AM950	-1.21689	1	0.17159	589.469	17962	1139.89	484.405	1312	33.938
AM952	-1.08751	1	0.456954	1407.14	25887	2749.6	1293.91	2086	61.6515
AM953	3.26368	1	9.54792e-15	666.257	9073	1291.43	2174.45	2867	89.542
AM955	21.4572	1	0	100.062	709	187.418	2147.05	2642	89.3994
AM957	3.62769	1	0	302.086	3542	579.197	1095.87	1840	58.7365
AM959	7.69093	1	0	28.8205	746	53.3077	221.657	788	21.116
AM965	-3.98995	1	0	234.99	2984	448.332	58.8956	238	7.49906
AM967	6.71211	1	0	214.13	1762	407.548	1437.27	1965	65.5793
AM968	2.78259	1	0	793.026	4159	1539.15	2206.67	2620	91.1912
AM974	1.25346	1	0.423933	9.94121	38	19.362	12.4609	31	1.10052
AM975	-22.3267	1	5.32907e-15	433.626	5583	835.249	19.4219	64	2.01518
AM976	1.23705	1	0.250345	22.3894	85	41.5052	27.6969	111	3.93152
AM977	-1.70997	1	0.0179801	83.1419	810	155.615	48.6218	205	6.69186
AM979	-1.70402	1	5.76551e-05	243.758	5649	465.115	143.048	578	16.095
AM980	-1.60028	1	9.87087e-08	570.806	3859	1103.03	356.691	828	28.2243
AM981	-2.41044	1	0	840.668	13793	1632.75	348.761	921	27.8248
AM982	-1.78402	1	1.72196e-13	682.464	8200	1322.43	382.542	932	29.6898
AM991	5.20346	1	0	34.2513	126	63.2833	178.225	521	18.4817
AM997	1.59981	1	2.22045e-15	304.526	1877	583.986	487.184	991	34.0314
aaaP	4.17251	1	1.58473e-12	21.4683	476	39.845	89.5769	397	11.1017
acnA	-1.0159	1	0.0652473	730.807	36372	1417.68	719.369	2019	43.7149
acpP	-2.09227	1	1.77636e-14	2179.76	14085	4268.89	1041.81	1649	56.5015
acpS	18.5414	5	0	141.206	917	266.441	2618.16	3108	106.1
acrD	17.248	5	0	168.344	9419	319.024	2903.61	5551	112.992
adk	9.75998	1	0	249.104	2932	475.029	2431.26	3033	96.6859
adx1	-1.83744	1	2.01992e-09	406.354	2623	781.506	221.152	615	21.0412
agk	-2.93484	1	1.44329e-15	275.614	4903	527.145	93.9112	396	11.7337
alaS	-1.24686	1	0.3921	140.635	6666	265.412	112.791	629	13.7412
ana29	-2.01506	1	3.10862e-15	1054.08	15463	2051.47	523.098	1192	36.7812
ankA	6.56831	1	0	160.479	12000	303.954	1054.08	3214	56.6868
apaG	-1.81974	1	1.57652e-14	3237.85	27294	6354.87	1779.29	2272	75.8798
aprE	-3.23773	1	2.33147e-15	347.963	9751	668.264	107.471	503	13.3168
argD	2.35506	1	1.11022e-15	373.018	8017	717.192	878.48	1754	49.863
argF	-1.65457	1	0.00178402	167.268	2733	317.112	101.094	423	12.7296
argS	-1.8034	1	3.27618e-05	208.375	6542	396.551	115.546	553	14.0996
asd	6.70665	1	0	221.152	4038	421.262	1483.19	2312	68.0698
atpA	-1.08906	1	0.5498	1008.46	28344	1961.61	925.987	1975	52.4377
atpB	-1.76719	1	1.44329e-15	914.988	13553	1777.94	517.765	1180	36.3382
atpC	2.44977	1	1.62093e-14	337.682	2379	648.367	827.244	1407	47.7495
atpD	-1.94912	1	0	941.568	25347	1829.84	483.074	1262	33.9161
atpE	-7.16452	2	0	4773.41	21548	9352.73	666.257	1168	41.0862
atpG	-4.47973	1	3.15303e-14	2324.54	37316	4555.32	518.902	1199	36.4379
atpH	-1.66092	1	0	2618.16	27871	5130.21	1576.33	2183	70.8599
barA	5.55244	1	2.68674e-14	163.93	4144	310.644	910.212	1906	51.7651
bcr2	-1.14109	1	0.88614	115.793	2437	217.458	101.475	450	12.7848
bioA	-3.88196	1	1.33227e-15	193.045	4464	366.688	49.7287	242	6.73468
bioB	9.01017	1	0	170.752	2993	323.772	1538.5	2364	70.1368
birA	2.14802	1	1.74649e-07	48.7884	628	90.8594	104.798	421	13.1843
bolA	-12.1316	1	0	1306.93	11469	2552.02	107.73	403	13.3916
carA	-2.96125	1	1.36458e-12	194.284	4260	368.893	65.6088	296	8.34801
carB	43.9018	5	0	95.3037	5600	178.496	4184	8490	168.009
ccmA	2.36314	1	0	94.807	1056	177.637	224.042	664	21.2844
ccmB	1.52516	1	4.52109e-11	245.255	2941	467.863	374.055	915	29.0881
ccmE	-1.29328	1	0.184773	192.347	1466	365.537	148.728	485	16.3158
ccmF	-1.05928	1	0.796657	45.2975	1535	84.1912	42.7627	245	6.04335
ccmc	-3.94131	1	0	257.759	3512	491.923	65.3993	264	8.22301
cdsA	-3.80602	1	0	452.682	7318	872.141	118.939	473	14.3087
cinA	-1.00931	1	0.344903	167.958	1576	318.437	166.409	528	17.3458
clpA	1.15362	1	1.21178e-08	922.798	39891	1793.43	1064.56	2473	56.733
clpB	3.25529	1	8.88178e-15	181.765	8558	344.647	591.697	1798	39.4658
clpP	-1.09451	1	0.624628	1015.08	12130	1974.35	927.427	1645	52.4754
clpX	-1.01056	1	0.0594151	685.394	15338	1328.19	678.23	1484	41.8529
cmk	47.4923	1	0	40.3778	481	74.8261	1917.64	2573	81.5162
coaD	2.61517	1	1.86517e-14	531.11	4985	1024.91	1388.94	1939	63.8361
coaE	2.52547	1	3.10862e-15	97.7848	1246	183.289	246.953	731	22.9546
coq7	-10.4933	1	0	391.196	3658	752.08	37.2806	167	5.498
cox11	1.44691	1	1.70748e-11	323.199	3670	620.325	467.641	1046	33.5526
coxA	-1.01612	1	0.196337	360.765	10291	693.112	355.043	1070	28.1827
coxB	-2.22563	1	1.9984e-15	547.672	8332	1057.51	246.075	746	22.8362
coxC	-4.10816	1	1.54321e-14	908.767	13712	1765.85	221.21	686	21.0553
coxW	1.86361	1	0	211.286	3911	402.048	393.754	1036	30.4051
cspA	-2.69791	2	0	6839.68	35387	13377.6	2535.17	2879	100.357
ctaB	6.88888	1	7.10543e-15	107.991	1740	202.562	743.938	1493	44.9589
cutA	-2.11719	1	5.82265e-05	119.789	762	225.125	56.5791	216	7.38463
cybB	-2.47386	1	0	832.469	8325	1617.04	336.507	821	26.838
cycM	-5.131	1	6.43929e-15	624.066	6184	1207.85	121.627	443	14.4916
cysS	1.17364	1	0.139544	54.0571	1343	101.106	63.4434	295	8.02133
czcD	-7.14573	1	0	2079.53	36818	4070.52	291.017	823	24.5275
czcR	-1.82526	1	3.77476e-15	1136.79	18328	2214.31	622.807	1326	40.2182
dapA	2.9206	1	0	155.522	2529	294.414	454.217	1105	33.275
dapB	-2.90858	1	0	591.697	9143	1143.93	203.432	653	19.9366
dapD	-2.14774	1	3.22654e-10	282.583	4476	540.771	131.572	488	14.8013
dapE	-2.69739	1	0	380.248	8337	730.94	140.969	561	15.8701
dapF	2.52401	1	3.55271e-15	90.4878	1343	169.843	228.392	700	21.4139
dcd	1.46839	1	0	1145.58	11807	2231.74	1682.16	2250	73.292
ddlB	-2.95495	1	0	484.405	8908	934.871	163.93	584	17.216
def	1.45304	1	1.08707e-06	166.409	1669	315.471	241.797	685	22.3133
dfp	-2.41556	1	9.226e-09	181.232	1818	343.635	75.0269	297	9.67455
dhkA	-1.45285	1	0.293059	39.577	1725	73.2445	27.2409	173	3.88022
dksA	-2.0565	1	0	779.503	5937	1512.53	379.044	875	29.5001
dnaA	1.21237	1	2.58272e-05	344.195	8874	660.988	417.292	1168	31.6659
dnaB	-2.01356	1	6.51625e-10	323.782	8697	621.471	160.8	635	17.0161
dnaE	160.296	5	0	61.1823	3681	114.729	9807.26	27288	534.285
dnaG	1.2955	1	0.0275577	61.6497	2015	115.566	79.8672	422	10.5672
dnaJ	-2.54794	1	1.11022e-16	464.374	9677	895.31	182.255	659	18.8851
dnaK	3.21835	5	0	1483.19	53255	2898.31	4773.41	7890	194.103
dnaN	-1.04977	1	0.323446	488.231	10186	942.402	465.084	1170	33.529
dnaQ	-1.37964	1	0.148232	113.118	1408	212.453	81.9912	336	10.5941
dnaZ	1.59192	1	8.88178e-16	655.41	17159	1270.03	1043.36	2090	56.563
dsbD	3.55759	1	3.55271e-14	386.434	8664	742.935	1374.77	2267	63.78
dtbS	9.90285	1	8.21565e-15	57.5942	699	107.785	570.346	1219	38.5667
dut	-9.91353	1	7.88258e-15	417.292	3380	802.918	42.0932	180	6.02466
dxr	1.14788	1	0.000262471	395.125	8575	759.381	453.558	1172	33.2361
efp	-12.1695	1	0	684.81	7134	1327.05	56.2728	223	7.24873
engA	1.95465	1	4.99865e-07	59.2396	1385	110.918	115.793	511	14.1272
eno	-1.55301	1	4.43518e-05	392.798	9280	755.232	252.927	843	23.4037
era	1.34242	1	3.13724e-05	180.043	2893	341.31	241.692	738	22.2815
fabB	1.01743	1	0.0357656	517.765	12164	999.192	526.789	1338	37.2356
fabD	-12.5636	1	0	857.303	16103	1665.11	68.2373	300	8.81575
fabG	-15.8998	1	7.77156e-16	353.607	5853	679.129	22.2397	106	3.18991
fabH	4.46651	1	3.30846e-14	206.604	3611	393.044	922.798	1756	52.1651
fabI	-4.81348	1	0	2356.53	37179	4618.78	489.57	1118	34.0883
fabZ	1.63616	1	0	304.36	2457	583.66	497.982	1026	34.3406
fadB	-1.02276	1	0.199066	411.279	8733	791.313	402.125	1091	31.1108
fbaB	-4.40926	1	2.19824e-14	707.594	10651	1371.65	160.479	554	17.0038
fdxA	-3.30794	1	3.33067e-15	240.715	1620	459.314	72.769	280	9.5374
ffh	-2.11973	1	3.92553e-11	322.524	7958	618.987	152.153	598	16.4049
fmt	1.40309	1	6.27099e-09	279.043	4586	533.88	391.522	1007	30.3239
folB	1.70127	1	2.06901e-11	166.101	1057	314.927	282.583	713	24.3941
folC	1.38087	1	0.0241001	45.5787	1039	84.7529	62.9383	282	7.83371
folD	-3.83855	1	0	370.052	6070	711.351	96.4041	404	12.1816
folE	1.78888	1	2.66454e-15	379.044	4124	728.588	678.063	1291	41.6716
folP	-1.65954	1	0.000196844	234.337	3421	447.113	141.206	519	15.972
fpbA	-205.128	1	0	1769.17	34177	3462.75	8.62472	11	0.321812
fpg	2.0039	1	8.28795e-06	43.2606	617	80.3411	86.6899	357	10.9792
ftsA	1.41114	1	6.02568e-10	308.02	7141	590.726	434.659	1153	32.1452
ftsH	1.23859	1	4.31283e-06	354.752	11842	681.397	439.393	1293	32.4129
ftsJ	-1.1865	1	0.681342	107.73	1161	202.068	90.7964	347	11.1773
ftsK	3.83401	1	2.22045e-15	135.271	5503	255.239	518.631	1566	36.3585
ftsQ	1.16072	1	0.0258946	134.249	1860	253.46	155.826	539	16.7099
ftsW	5.05702	1	5.10703e-15	135.418	2805	255.483	684.81	1491	42.5696
ftsY	2.09633	1	1.33227e-15	190.983	3158	362.833	400.363	1035	31.0861
ftsZ	-1.41824	1	0.000465611	525	12042	1012.83	370.176	1027	28.7537
fumC	-2.32384	1	4.44089e-15	369.423	9352	710.133	158.971	616	16.7891
fusA	1.08855	1	4.67608e-05	812.867	31027	1578.62	884.847	2115	50.8146
gapB	4.38425	1	0	255.367	4642	487.166	1119.6	2008	59.1948
gatA	-2.16409	1	1.24345e-13	385.424	10327	740.959	178.1	688	18.4577
gatB	3.56109	1	0	158.385	4147	299.995	564.024	1430	38.4534
gcp	6.96693	1	2.22045e-15	22.8613	204	42.4385	159.273	511	16.8472
gcpE	2.17046	1	2.17604e-14	101.475	2288	190.166	220.248	752	20.9908
gidA	-1.8022	1	0.0142341	72.769	2468	136.001	40.3778	240	5.92951
glmM	6.10917	1	0	55.9774	1350	104.774	341.976	989	27.1151
glmS	3.61588	1	0	143.048	4677	270.002	517.246	1445	36.2625
glmU	17.3355	1	1.9984e-14	48.4189	1100	90.1471	839.367	1731	48.1435
glpX	-2.72941	1	3.09594e-10	173.99	3021	329.846	63.7464	270	8.02599
gltA	-3.23022	1	7.77156e-16	569.237	13078	1099.97	176.222	657	18.3945
gltX	2.45132	1	3.55271e-15	138.227	3280	260.896	338.839	979	27.0172
gltX2	5.61928	1	7.99361e-15	170.38	4751	323.081	957.412	2031	53.6473
glyA	-1.03447	1	0.211359	513.498	12154	991.421	496.385	1232	34.2239
glyQ	-4.86882	1	0	487.184	7596	940.336	100.062	417	12.7061
glyS	-1.62264	1	0.000539336	224.853	8469	428.414	138.573	649	15.5604
gmk	-2.16026	1	1.83276e-08	223.113	2962	425.045	103.281	420	13.1352
gor	1.12118	1	0.0127082	227.135	5800	432.936	254.658	868	23.5464
gpsA	-5.87309	1	0	265.552	5627	507.258	45.215	222	6.32272
greA	-1.8717	1	0	1666.51	16231	3260.8	890.371	1561	51.2455
groEL	1.4558	1	1.9984e-15	1942.17	59451	3800.26	2827.43	4274	110.805
groES	-1.16108	1	0.0735547	5067.11	30443	9910.14	4364.12	5005	172.515
grpE	-4.5828	1	0	695.062	6320	1346.63	151.668	496	16.3995
grxC1	-3.09887	1	0	936.127	4192	1819.5	302.086	710	24.9753
grxC2	-4.35887	1	0	344.393	2088	661.339	79.0097	302	10.3862
gshB	3.77234	1	0	37.2806	607	69.0632	140.635	529	15.8575
gst	-2.3612	1	4.76064e-13	301.053	3661	577.18	127.5	463	14.6987
guaA	2.35616	1	0	259.735	7474	495.785	611.979	1517	39.775
guaB	112.1	4	0	299.257	8061	573.691	33546.8	1479210	39592.4
gyrA	4.91042	5	0	910.212	45729	1768.66	4469.52	8881	191.661
gyrB2	1.40558	1	3.93507e-12	394.637	17132	758.584	554.695	1671	38.1074
hemA	1.49945	1	6.45342e-11	259.564	5792	495.454	389.203	1075	30.2258
hemB	-2.90112	1	2.52922e-11	177.497	3322	336.579	61.1823	261	7.63573
hemC	-4.86407	1	8.77964e-13	116.294	1888	218.346	23.9088	111	3.33821
hemE	1.87468	1	1.33743e-08	86.1214	1221	161.38	161.45	558	17.2066
hemF	1.10727	1	0.0945081	115.276	1804	216.464	127.641	486	14.7213
hemH	1.00996	1	0.497448	61.0414	1143	114.487	61.6497	265	7.73318
hemK	2.0548	1	1.69456e-06	46.381	702	86.2953	95.3037	398	12.1112
hflC	2.24447	1	7.10543e-15	716.909	11506	1390.11	1609.08	2341	71.0035
hflX	-2.2197	1	1.36814e-06	153.981	2892	291.333	69.3701	303	8.85326
hisS	1.49139	1	3.37218e-09	217.683	5080	414.384	324.649	944	26.2235
hscA	-1.16968	1	0.674513	195.65	6373	371.572	167.268	692	17.4226
hscB	-1.11142	1	0.931661	327.678	3274	628.99	294.83	752	24.5477
hslU	-1.04402	1	0.477898	213.373	5580	406.166	204.376	746	20.0954
hslV	-1.05282	1	0.417003	362.583	3765	696.671	344.393	845	27.4479
htpG	-1.62945	1	4.77396e-15	1130.56	40020	2201.87	693.831	1737	42.8919
icd	-3.27171	1	0	843.315	22775	1637.44	257.759	879	23.5956
ileS	5.84802	1	0	97.6067	5736	182.997	570.806	1949	38.5853
ilvC	-1.62831	1	0.00573	140.969	2452	266.067	86.5739	367	10.8954
infA	1.12053	1	2.37662e-06	818.125	5062	1588.99	916.735	1517	52.1332
iscS	2.14038	1	0	351.169	7846	674.437	751.635	1624	45.7176
ispA	-1.31341	1	0.0405424	377.599	6028	725.783	287.495	807	24.4606
ispB	-1.24517	1	0.49027	93.6563	1639	175.68	75.2155	331	9.80146
ispD	-1.6976	1	1.00254e-09	571.137	7440	1103.67	336.438	569	26.8256
ispE	-2.12996	1	4.5064e-13	382.542	6066	735.395	179.601	616	18.6958
ispF	1.84413	1	4.74016e-10	109.061	1147	204.698	201.123	511	19.9091
kefB	1.24929	1	2.54778e-06	351.363	10825	674.785	438.954	1259	32.3859
ksgA	4.86393	1	0	63.9596	923	119.743	311.095	829	25.4782
lepA	2.11821	1	0	204.713	6644	389.309	433.626	1269	32.0021
lepB	-49.4884	1	0	408.941	5370	786.646	8.26336	10	0.313803
leuS	2.11292	1	7.1454e-13	96.3488	4263	180.573	203.578	890	19.9425
lgt	1.68607	1	1.24771e-07	106.782	1630	200.372	180.043	617	18.7755
ligA	-1.02645	1	0.605388	72.3965	2594	135.309	70.5309	377	9.13847
lipA	-8.74292	1	0	616.189	10648	1192.22	70.4786	304	9.0834
lipB	5.35622	1	0	360.219	4232	692.028	1929.41	2554	81.5288
lon	-1.33796	1	0.00742639	523.405	23238	1009.87	391.196	1339	30.3119
lpdA	-1.50886	1	0.000872356	308.883	7952	592.312	204.713	742	20.1165
lspA	3.42963	1	1.68754e-14	430.172	4030	828.562	1475.33	2029	66.7991
lysC	4.09971	1	0	78.67	1728	147.099	322.524	928	26.0609
lysS	2.14227	1	0	272.591	7915	521.106	583.964	1482	38.7693
lytB	-2.63864	1	6.2494e-07	115.546	2117	216.992	43.7899	213	6.24727
maeB	3.34009	1	1.24345e-14	422.089	17356	812.505	1409.82	2791	65.0285
maf	3.85004	1	2.4869e-14	282.951	3034	541.459	1089.37	1806	58.3766
map	1.2043	1	0.0135005	124.476	1773	234.338	149.906	531	16.374
mcd	-1.90322	1	5.37481e-09	342.304	8621	657.466	179.856	686	18.719
mdh	-7.72557	1	0	1576.33	27875	3081.8	204.04	671	19.9975
mesJ	2.2533	1	1.55431e-15	99.016	2648	185.452	223.113	795	21.1808
metC	-7.20135	1	1.69864e-14	534.446	11999	1031.43	74.2148	343	9.65587
metK	-2.28524	1	4.26326e-13	324.396	7102	622.662	141.953	566	16.0116
metS	-1.0921	1	0.791387	245.563	6076	468.456	224.853	778	21.2923
mfd	2.11107	1	6.74443e-11	79.8672	4892	149.167	168.605	912	17.6694
mgtE	-1.10835	1	0.887851	450.415	11949	867.966	406.384	1160	31.2293
miaA	3.54642	1	1.59872e-14	184.809	3052	350.654	655.41	1358	40.7874
mkl	-1.32907	1	0.219835	118.261	1517	222.224	88.9803	353	11.0773
mlp2	-1.05288	1	0.712296	75.0269	1122	140.379	71.2587	303	9.25081
mlp3	-1.13786	1	0.955173	24.4279	375	45.1507	21.4683	102	3.09168
mlp4	-4.40385	1	8.5183e-08	70.7973	1175	132.404	16.0762	55	1.6455
mpp	1.65051	1	2.66454e-15	262.537	6231	501.294	433.321	1153	31.9143
mraW	-7.35627	1	0	178.423	2810	338.329	24.2545	119	3.60696
mraY1	2.94883	1	0	80.4774	1467	150.367	237.314	750	21.9974
mreB	2.01318	1	0	406.384	8225	781.539	818.125	1639	47.2622
mreC	1.3252	1	0.000140796	161.583	2515	305.954	214.13	682	20.7125
msbA2	3.08112	1	0	56.5791	1754	105.774	174.327	714	18.1744
msp1B-1	-1.92297	1	0.000323586	125.829	4989	237.027	65.4348	354	8.29395
msp1B-2	-1.389	1	0.191368	87.0087	3510	163.015	62.6414	333	7.7353
msp1Bpg1	9.43141	1	1.9984e-14	7.50654	63	14.7661	70.7973	275	9.19103
msp1Bpg3	1.00393	1	0.47178	76.1361	2583	142.338	76.4355	405	10.006
msp1a	-1.47454	1	5.71491e-05	523.098	18002	1009.41	354.752	1131	28.108
msp1bpg2	3.30321	1	0.000411808	8.26336	184	16.2129	27.2956	137	3.88034
msp2	-4.90336	1	3.5083e-14	1170.21	26468	2280.75	238.655	781	21.9995
msp3	11.0303	1	0	27.1305	1353	50.3897	299.257	1169	24.8226
msp4	-1.1783	1	0.00673935	5970.59	93988	11676.2	5067.11	7349	224.074
msp5	-1.37651	1	1.11542e-08	1799	21138	3522.07	1306.93	1932	61.8441
murA	2.11387	1	2.47047e-12	91.6717	2099	172.017	193.782	703	19.5522
murB	-1.81394	1	0.123336	28.0915	443	51.9157	15.4865	53	1.59808
murD	1.27558	1	0.00138312	142.495	3358	268.926	181.765	683	18.8824
murE	1.97812	1	0.00012786	33.1957	827	61.4696	65.6649	312	8.45375
murF	-3.99158	1	4.52588e-09	92.9065	2300	174.271	23.2756	122	3.32316
murG	-3.36413	1	4.81804e-09	111.675	2227	209.907	33.1957	171	4.92174
mutS	8.11647	1	6.21725e-15	48.6218	2112	90.5517	394.637	1363	30.6899
mviN	2.67592	1	8.88178e-16	131.572	3214	248.342	352.075	1022	27.9867
nadA	-3.7783	1	3.44169e-15	176.222	3031	334.05	46.6406	220	6.55234
nadC	-1.33536	1	0.0215279	394.058	5882	757.493	295.095	800	24.5543
nadE	1.16553	1	0.0822479	79.0097	2129	147.633	92.088	429	11.3968
ndk	2.50326	1	5.77316e-15	1119.6	9115	2180	2802.64	3306	110.733
nifU	-1.02384	1	0.209579	402.163	2947	773.2	392.798	898	30.3641
nrdA	-2.9624	1	1.11022e-16	686.151	22956	1329.61	231.62	853	21.4295
nrdB	-9.34457	1	3.18634e-14	957.412	17205	1861.18	102.457	437	12.9652
nth	-1.27421	1	0.165928	258.601	2962	493.536	202.95	622	19.9105
ntrX	-1.744	1	3.11033e-06	298.149	7594	571.702	170.957	656	17.8373
ntrY	2.29866	1	0	373.168	14203	717.443	857.786	2067	49.5327
nuoA	-6.02172	1	0	530.755	3962	1024.22	88.1402	327	11.0407
nuoB	-1.26258	1	0.307975	161.342	1530	305.629	127.788	449	14.7296
nuoC1	1.43244	1	1.65081e-05	138.863	1401	261.997	198.914	608	19.7773
nuoD	1.22824	1	1.35379e-05	336.438	7332	646.05	413.226	1107	31.3543
nuoE	2.73454	1	0	140.077	1278	264.301	383.045	903	29.7499
nuoF	2.03342	1	0	279.94	6566	535.599	569.237	1386	38.5018
nuoG	-1.32217	1	0.0146224	496.385	18867	958.546	375.432	1212	29.1042
nuoH	-2.21276	1	1.4948e-08	213.197	4075	405.853	96.3488	416	12.1243
nuoI	-37.4299	1	4.996e-15	383.045	3372	736.339	10.2337	16	0.530532
nuoJ	-2.80687	1	1.89848e-14	1207.44	13458	2353.97	430.172	986	31.7823
nuoK	1.09639	1	0.00295646	402.125	2397	773.139	440.886	944	32.514
nuoL	1.22098	1	0.000207793	254.658	8760	485.771	310.933	1029	25.4772
nuoL2	1.04467	1	0.100043	216.44	5941	411.972	226.107	803	21.3325
nuoL3	15.9944	5	0	249.583	6999	475.95	3991.91	5619	148.421
nuoM	-1.18356	1	0.515042	294.83	7844	565.111	249.104	863	23.1795
nuoN1	2.74736	1	0	160.455	4167	303.943	440.829	1204	32.4516
nusA	-3.00044	1	1.96509e-14	1540.72	44193	3011.06	513.498	1346	35.5739
nusB	1.40279	1	7.68677e-09	276.058	2673	527.953	387.252	920	30.1382
nusG	-4.80375	1	0	586.057	6092	1133.22	122	446	14.4975
oma87	1.65453	1	0	562.888	24126	1087.44	931.317	2288	52.5411
omp1	1.8356	1	4.44089e-16	1374.77	25286	2685.77	2523.54	3336	98.5951
omp10	1.91302	1	1.68754e-14	2067.99	48509	4050.95	3956.1	5306	148.287
omp11	-5.92273	1	3.10862e-15	1029.13	18791	2001.95	173.759	612	18.0992
omp12	-4.46098	1	0	1202.35	19068	2343.99	269.525	785	23.8877
omp13	2.87741	1	0	151.668	2881	286.936	436.411	1109	32.3218
omp14	-9.1076	1	0	394	8725	757.402	43.2606	219	6.18017
omp15	4.13002	1	2.70127e-09	15.4865	127	29.3749	63.9596	245	8.17655
omp2	-8.15059	1	3.9968e-15	119.578	1566	224.72	14.6711	44	1.37606
omp3	-1.87551	1	0.10769	27.2956	313	50.7109	14.5537	43	1.37075
omp4	5.84124	1	0	38.1283	816	70.6611	222.717	751	21.1803
omp5	-3.19081	1	0	890.371	18349	1729.5	279.043	841	24.2058
omp6	2.79233	1	0	88.9803	731	166.883	248.463	690	22.9947
omp7	-1.16478	1	0.639115	297.17	6434	569.78	255.13	831	23.5659
omp8	1.66458	1	0	352.075	7693	676.164	586.057	1374	38.8929
omp9	2.257	1	0	534.976	11861	1032.18	1207.44	2157	60.9076
opag1	1.11203	1	0.00306581	346.595	2480	665.575	385.424	882	29.8887
opag2	-1.67416	1	1.08348e-08	531.211	8863	1025	317.3	858	25.8035
opag3	5.56052	1	1.42109e-14	192.988	3264	366.625	1073.12	1907	57.0172
panB	-1.58797	1	2.704e-07	553.001	8446	1068.13	348.245	909	27.8075
panC	-2.20927	1	2.66454e-15	519.158	8549	1001.87	234.99	718	21.6494
parA	-2.44695	1	0	615.599	9215	1191.08	251.578	759	23.3114
parB	2.01693	1	0	148.207	2199	280.112	298.923	804	24.628
pbpA1	2.02166	1	2.60239e-07	56.2728	1803	105.297	113.764	551	13.8802
pbpA2	1.9517	1	0.000812169	26.4149	740	49.0876	51.5538	262	6.8695
pccB	-5.00572	1	0	396.828	11195	762.765	79.2749	393	10.3867
pcnB	7.60711	1	0	184.977	4192	350.904	1407.14	2313	64.6806
pdhA	-2.55409	1	4.02645e-12	237.292	4802	452.616	92.9065	401	11.5416
pdhB	1.35725	1	1.5866e-09	356.691	6665	685.157	484.117	1156	33.9269
pdhC	1.55985	1	4.44089e-16	445.397	10594	858.196	694.752	1563	43.3406
pdxH	-5.76158	1	2.55351e-15	161.45	1739	305.693	28.0218	132	4.2578
pdxJ	1.0908	1	0.000171491	677.607	9493	1313.97	739.135	1417	44.0474
pep1	-1.74018	1	9.89198e-12	640.751	16130	1240.89	368.209	1045	28.5826
pepA	-1.96236	1	7.77156e-16	1917.64	57122	3753.76	977.208	2069	54.0947
perM	1.15714	1	0.000807899	311.301	7658	596.974	360.219	1035	28.41
petA	-4.09667	2	1.89848e-14	2624.95	25592	5141.41	640.751	1237	40.609
petB	1.14636	1	3.54943e-05	512.841	11464	990.28	587.903	1384	39.0088
petC	3.27779	1	3.9968e-15	285.597	3950	546.739	936.127	1697	52.7512
pgk	-2.06142	1	3.10862e-15	506.728	10742	978.395	245.816	797	22.7552
pgpA	1.60342	1	9.76996e-15	277.779	2645	531.378	445.397	993	32.5989
pgsA	-1.34451	1	0.00173033	680.904	6794	1319.66	506.433	1063	34.7488
pheS	2.94929	1	3.4639e-14	439.393	8474	846.374	1295.9	2118	61.7681
pheT	1.93259	1	0	178.1	7570	337.743	344.195	1198	27.4017
phnL	50.6375	5	0	104.798	1257	196.412	5306.73	8131	257.778
pkcI	2.73747	1	5.77316e-15	562.825	3835	1087.33	1540.72	2066	70.3724
plsC	-1.11841	1	0.995427	187.091	2444	355.06	167.283	556	17.4238
plsX	-1.2093	1	0.154436	744.443	14292	1443.88	615.599	1372	40.1134
pmbA	2.01834	1	0	179.028	4296	339.407	361.34	1033	28.4564
pnp	1.13301	1	7.86416e-08	957.615	42676	1861.51	1084.98	2544	57.675
polA	-1.59891	1	0.032736	92.088	4251	172.779	57.5942	336	7.40327
ppa	-1.09548	1	0.774841	376.948	3628	724.721	344.093	833	27.3269
ppdK	-1.4371	1	0.0171169	220.248	10560	419.505	153.258	758	16.5437
prfA	-1.24521	1	0.35448	168.605	3272	319.541	135.403	529	15.35
prfB	-1.33757	1	0.0775034	228.392	4198	435.371	170.752	603	17.7309
priA	24.0768	1	0	53.5009	1886	100.01	1288.13	2527	61.6097
proP1	-1.1812	1	0.247463	998.513	23696	1941.93	845.337	1770	49.2282
proS	5.80443	1	0	358.267	8340	688.292	2079.53	3178	88.548
prsA	-1.31904	1	0.0152844	503.466	7192	972.507	381.692	955	29.5669
psd	-3.62659	1	2.33147e-15	1110.87	14457	2162.85	306.314	797	25.0953
pssA	1.49667	1	7.01661e-14	344.093	5282	660.858	514.993	1171	35.7515
pstA	3.78638	1	0	180.585	4499	342.366	683.765	1560	42.543
pstB	1.678	1	4.66294e-15	240.004	3582	457.941	402.728	1017	31.1733
pstC	-2.81134	1	6.68354e-14	235.408	4803	449.098	83.7349	372	10.687
pstS	1.72817	1	0	683.765	12776	1324.99	1181.66	2058	60.5145
pth	-1.03826	1	0.526395	145.435	1461	274.679	140.077	487	15.8525
purA	3.44047	1	0	373.612	9111	718.203	1285.4	2232	61.4491
purB	2.16333	1	2.66454e-15	208.423	4952	396.581	450.887	1199	33.1478
purC	1.30491	1	5.2796e-05	198.914	2613	378.05	259.564	756	23.6753
purD	-2.08568	1	4.44089e-15	1999.18	46863	3913.49	958.527	1929	53.9098
purE	-4.14903	1	1.15463e-14	155.826	1401	294.943	37.5573	167	5.51371
purF	-1.62134	1	0.00191739	181.479	4600	344.093	111.932	498	13.5172
purH	3.58124	1	0	127.641	3517	240.561	457.114	1261	33.3655
purK	34.3344	1	0	29.7188	559	55.0503	1020.38	1920	55.8177
purL	113.78	5	0	96.4041	5225	180.627	10968.8	130450	2680.13
purM	-1.17572	1	0.595586	251.393	4801	479.518	213.82	710	20.706
purQ	-5.70131	1	6.66134e-16	225.64	3192	429.971	39.577	191	5.90941
putA	4.64931	1	0	564.589	32512	1090.68	2624.95	5353	108.484
pycA	4.06339	1	1.28786e-14	213.82	7674	406.935	868.835	2036	49.6388
pyrB	1.88646	1	1.11022e-15	170.162	2744	322.648	321.003	857	25.8575
pyrC	-3.1937	1	0	468.047	11680	902.501	146.553	594	16.2662
pyrD	-2.25785	1	6.30215e-07	157.516	3309	298.297	69.7637	314	8.94294
pyrE	4.81348	1	0	489.57	5403	945.051	2356.53	2925	94.2832
pyrF	1.18746	1	0.019994	122.476	1573	230.427	145.435	516	16.1923
pyrG	6.11204	5	0	817.386	25332	1587.53	4995.9	7563	194.872
pyrH	-2.61475	1	0	446.442	6215	860.248	170.74	570	17.7184
qor	-1.48773	1	1.50406e-07	839.955	15220	1631.39	564.589	1300	38.4952
radA	27.6917	1	0	42.0932	1016	78.1617	1165.63	2179	59.5996
radC	49.0717	5	0	63.4434	781	118.865	3113.27	3820	120.61
rbfA	2.64762	1	1.77636e-14	315.164	2029	604.528	834.436	1406	48.104
recA	-4.17304	1	0	958.527	19078	1863.14	229.695	738	21.4145
recF	3.46579	1	0	42.7627	841	79.4821	148.207	566	16.3008
recG	1.06591	1	0.313099	63.2496	2362	118.631	67.4183	360	8.60903
recJ	3.34947	1	2.44249e-15	55.3086	1728	103.496	185.255	752	19.0997
recR	-1.60706	1	0.00215812	185.255	2139	351.409	115.276	441	14.0873
ribD	4.15013	1	0	58.8956	1167	110.292	244.424	783	22.5504
ribF	3.06219	1	9.76996e-15	238.655	3937	455.311	730.807	1461	43.938
ribH	1.81806	1	0	389.203	3788	748.18	707.594	1329	43.5365
rimM	4.62885	1	0	71.2587	724	133.267	329.846	815	26.4548
rlpA	-3.26402	1	2.45359e-14	196.424	2462	373.092	60.1786	240	7.5724
rluC	-2.72797	1	4.23006e-09	151.732	2425	287.059	55.6208	236	7.12992
rnc	5.25028	1	7.77156e-15	98.882	1229	185.444	519.158	1156	36.4488
rne	8.30256	5	0	311.095	10523	596.711	2582.88	4149	103.502
rnhA	-1.73185	1	0	1476.51	14118	2885.77	852.561	1503	49.4468
rnhB	-531.131	1	0	174.327	3196	330.479	0.328218	7	0.205701
rodA	3.09094	1	2.22045e-15	98.4682	1875	184.65	304.36	862	25.0598
rpe	-2.26548	1	1.04085e-07	178.225	2509	337.969	78.67	331	10.2409
rpiB	-15.5171	2	0	3035.93	24890	5952.84	195.65	589	19.7283
rplA	-11.0459	1	0	927.427	11176	1802.38	83.9615	337	10.7355
rplB	-1.29584	1	0.0015639	1064.56	16387	2072.39	821.519	1547	47.3248
rplC	-1.44621	1	2.89753e-10	1468.01	19016	2869.32	1015.08	1770	55.8083
rplD	-1.14082	1	0.696077	882.728	10195	1714.97	773.769	1445	46.3192
rplE	-2.215	1	0	823.599	8189	1599.46	371.828	879	28.7543
rplF	-2.71813	1	0	1013.91	10211	1972.48	373.018	883	28.8443
rplI	1.06707	1	0.000239194	827.244	10100	1606.74	882.728	1588	50.483
rplJ	-9.90263	1	1.58762e-14	627.198	5663	1214	63.3365	241	7.97399
rplK	-4.97749	1	0	456.381	3702	879.409	91.689	339	11.3464
rplL	-33.4343	1	4.55191e-15	746.881	5561	1448.22	22.3388	95	3.20989
rplM	-2.39493	1	0	1271.46	12070	2481.58	530.896	1133	37.3008
rplN	-1.66925	1	2.12029e-07	443.273	2915	854.031	265.552	698	23.8457
rplO	-1.67239	1	1.29929e-12	821.519	6672	1595.71	491.224	1018	34.0975
rplP	-5.58759	1	0	1682.16	13386	3291.02	301.053	742	24.9252
rplQ	2.15898	1	2.57572e-14	925.987	6910	1799.54	1999.18	2512	84.8763
rplR	-2.23784	1	0	991.973	6913	1928.91	443.273	956	32.5155
rplS	-6.14968	1	0	1097.24	8201	2135.74	178.423	548	18.516
rplT	1.14518	1	1.02141e-14	1813.72	13031	3551.44	2077.04	2590	87.8972
rplU	-4.73279	2	0	3198.25	18386	6275.76	675.763	1191	41.2055
rplV	-1.72529	1	0	915.706	5719	1779.34	530.755	1086	37.2937
rplW	1.15952	1	5.02816e-09	931.317	5303	1810.09	1079.88	1661	57.4663
rplX	-1.7385	1	4.09622e-09	479.928	2792	926.032	276.058	700	24.1639
rplY	-6.72842	1	8.43769e-15	763.985	9232	1482.07	113.546	433	13.7842
rpmA	-3.10257	1	0	1929.41	9777	3777.29	621.875	1152	40.2174
rpmB	-3.21976	2	0	7484.46	56128	14617.1	2324.54	2775	93.7626
rpmC	-4.45918	1	1.45439e-14	1444.46	5541	2823.29	323.929	736	26.1285
rpmE	-44.4892	2	0	2478.53	13821	4859.1	55.7108	207	7.17778
rpmF	-4.89003	2	0	5262.46	17244	10275.5	1076.16	1603	57.3479
rpmG	-12.2364	2	0	8772.39	27780	17134.6	716.909	1220	43.7136
rpmH	-5.87902	2	0	3028.18	7600	5937.69	515.082	993	35.914
rpmI	-2.22737	2	4.10783e-15	5306.73	19735	10355.7	2382.51	2680	95.2881
rpmJ	-4.87051	2	0	3289.95	7348	6458.41	675.482	1132	41.102
rpoA	1.36179	1	0	1538.5	31388	3006.86	2095.11	3085	89.1258
rpoB	8.65245	5	0	433.321	32836	834.727	3749.28	7349	129.865
rpoC	4.91392	1	0	434.659	33718	837.172	2135.88	5109	89.1575
rpoD	-3.0277	1	0	526.789	18299	1016.34	173.99	732	18.1334
rpoH	-6.27275	1	1.13243e-14	1364.87	22073	2666.76	217.586	691	20.9583
rpoZ	-2.38663	1	2.77556e-15	2203.93	15840	4317	923.445	1544	52.3989
rpsA	-1.34933	1	2.83464e-07	1760.45	54882	3445.55	1304.68	2396	61.771
rpsB	-2.57397	1	1.02141e-14	2206.67	44995	4322.15	857.303	1712	49.4907
rpsC	-2.47316	1	0	977.208	11459	1900.32	395.125	965	30.8687
rpsD	-3.0361	1	6.10623e-15	1679.6	16732	3286.33	553.211	1160	37.9734
rpsE	-1.49218	1	1.98488e-06	675.482	6520	1309.86	452.682	1012	33.2226
rpsF	-1.96044	1	1.14353e-14	2877.96	20550	5644.4	1468.01	1964	66.7015
rpsG	1.22497	1	1.33227e-15	1707.52	15303	3341.7	2091.65	2678	88.7979
rpsH	-2.30628	1	0	835.068	6136	1622	362.084	841	28.4576
rpsI	-1.5316	1	7.13275e-08	739.616	6286	1435.06	482.903	1017	33.8921
rpsJ	-1.04309	1	0.0728419	1326.24	7809	2590.04	1271.46	1777	61.3419
rpsK	1.50804	1	0	2147.05	13634	4204.7	3237.85	3521	120.823
rpsL	-1.88521	1	1.07692e-14	3749.28	26199	7368.7	1988.79	2476	84.2758
rpsM	-3.23867	2	0	9807.26	67296	19080.2	3028.18	3484	118.673
rpsN	-2.32973	1	0	745.576	3413	1445.69	320.027	736	25.8506
rpsO	1.38685	1	0	1878.45	9837	3679.18	2605.14	3013	104.949
rpsP	-2.39538	2	2.94209e-14	3991.91	20058	7835.4	1666.51	2067	72.2154
rpsQ	-1.66983	1	2.22612e-08	514.342	2203	992.97	308.02	718	25.3145
rpsR	-1.21172	1	0.0438287	1417.96	5989	2770.49	1170.21	1690	59.6754
rpsS	-1.52881	1	1.93772e-10	1043.36	5428	2030.15	682.464	1220	42.4951
rpsT	-8.67625	2	0	2410.08	14377	4723.9	277.779	701	24.1804
rpsU	-2.28881	2	3.33067e-15	4469.52	23139	8747.38	1952.77	2415	84.1827
ruvA	-1.33021	1	0.282536	89.8694	916	168.608	67.5603	268	8.69925
ruvB	1.03013	1	0.391527	71.4307	1261	133.534	73.5826	326	9.62874
ruvC	-1.3805	1	0.0123853	336.507	3051	646.175	243.758	678	22.401
sdhA	-2.4246	1	3.55271e-15	402.728	13214	774.282	166.101	685	17.2746
sdhB	-1.31396	1	0.0265001	440.886	6353	849.258	335.539	868	26.8195
sdhC	8.67602	5	0	1079.88	7654	2102.3	9369.09	13384	454.548
sdhD	2.32452	1	9.10383e-15	517.246	3322	998.229	1202.35	1773	60.7053
secA	1.05348	1	0.0224015	374.055	18345	719.021	394.058	1411	30.6223
secB	-1.47207	1	6.87831e-09	1095.87	10678	2133.01	744.443	1372	45.009
secD	8.43779	5	0	320.027	8770	614.203	2700.32	4145	110.433
secF	-3.25792	1	4.32987e-15	370.176	6315	711.599	113.623	462	13.8222
secY	3.66361	1	3.5083e-14	482.903	11504	931.913	1769.17	2726	75.5896
serS	-1.0029	1	0.232448	237.314	5639	452.631	236.629	788	21.7983
sfhB	5.40181	1	0	310.933	5564	596.389	1679.6	2461	72.8743
slt	3.17661	1	5.7554e-13	37.1814	1323	68.9084	118.111	589	14.2699
smf	1.13719	1	0.479688	16.0762	328	30.5069	18.2817	68	1.95111
smpB	3.27339	1	0	89.5769	717	168.052	293.22	734	24.5317
sodB	-2.30906	1	2.20934e-14	2328.58	29072	4562.92	1008.46	1743	55.2964
sppA	2.01324	1	1.17684e-14	868.835	14116	1688.03	1749.18	2461	74.4966
ssb	-2.95102	1	1.75415e-14	1092.78	10890	2127.02	370.306	879	28.7543
ssnA	7.63056	1	6.66134e-15	58.5071	483	109.555	446.442	980	32.6355
sucA	-1.31808	1	0.0174409	487.757	24931	941.47	370.052	1346	28.7528
sucB	-3.56728	1	0	483.074	11614	932.232	135.418	555	15.3528
sucC	1.33139	1	0	742.291	15930	1439.73	988.279	1922	54.7737
sucD	1.74031	1	0	515.547	8348	994.894	897.211	1697	51.336
suhB	-6.2031	1	0	348.245	4831	668.682	56.1404	233	7.24279
surE	-3.91822	1	0	438.954	6301	845.521	112.029	438	13.5424
surf1	3.8963	1	0	55.7108	679	104.244	217.066	662	20.93
tRNA-Ala-1	-66.3227	1	0	1324.12	1790	2586.23	19.9649	65	2.3895
tRNA-Arg-1	-65.5617	1	0	1322.27	1812	2582.64	20.1683	69	2.53587
tRNA-Arg-2	2.12216	1	2.67558e-09	65.4348	86	122.576	138.863	428	15.7297
tRNA-Arg-3	3341.47	1	0	0.0675273	0	0	225.64	580	21.3104
tRNA-Arg-4	-15.7932	2	0	2827.43	4100	5544.05	179.028	508	18.6501
tRNA-Asn-1	4.1152	5	0	743.938	985	1442.92	3061.45	3251	119.543
tRNA-Asp-1	-2.47187	2	0	5891.98	8084	11522.1	2383.62	2597	95.4443
tRNA-Cys-1	-4.80092	1	1.27676e-14	923.445	1225	1794.49	192.347	521	19.1578
tRNA-Gln-1	-9.92293	1	3.35287e-14	1285.4	1713	2509.36	129.539	401	14.7453
tRNA-Glu-1	-3.06637	1	4.66294e-15	1475.33	1996	2883.87	481.133	921	33.8573
tRNA-Gly-1	-12.2465	1	3.19744e-14	1499.9	2001	2931.25	122.476	395	14.5246
tRNA-Gly-2	-10.5337	1	1.58762e-14	1181.66	1572	2302.81	112.179	372	13.6789
tRNA-Gly-3	-7.66521	2	0	5031.21	6626	9843.07	656.37	1114	40.974
tRNA-His-1	4.94219	1	4.44089e-16	109.296	142	205.165	540.16	1028	37.7908
tRNA-Ile-1	2.84367	1	0	244.424	336	466.298	695.062	1184	43.491
tRNA-Leu-1	1.37675	1	4.44089e-16	590.425	931	1141.8	812.867	1286	47.1129
tRNA-Leu-2	3.04951	1	8.88178e-16	244.49	367	466.365	745.576	1240	45.4637
tRNA-Leu-3	-2.82142	1	0	2903.61	4481	5694.22	1029.13	1536	56.3164
tRNA-Leu-4	-7.31302	2	0	10968.8	16250	19257.5	1499.9	1873	68.5635
tRNA-Leu-5	-7.58462	1	5.9952e-15	693.831	1071	1344.77	91.4787	305	11.1797
tRNA-Lys-1	-41.0415	3	0	33546.8	18252	27501.1	817.386	1284	47.2393
tRNA-Lys-2	-4.95935	2	0	3956.1	5300	7763.92	797.705	1279	47.0304
tRNA-Met-1	1.26497	1	1.77636e-15	1073.12	1446	2089.21	1357.46	1702	62.568
tRNA-Met-2	-5.82291	1	0	270.072	367	516.11	46.381	176	6.46659
tRNA-Met-3	-20.1657	1	0	1409.82	2011	2754.6	69.9115	245	8.99702
tRNA-Phe-1	-98.8636	3	0	48268.3	22064	32776.6	488.231	926	34.0592
tRNA-Pro-1	8.07175	1	6.21725e-15	204.04	287	388.083	1646.96	1958	71.8837
tRNA-Pro-2	1.95091	1	3.22841e-07	61.5735	81	115.449	120.124	394	14.4802
tRNA-Ser-1	1.06287	1	2.22747e-06	1437.27	2317	2808.95	1527.62	1914	70.1014
tRNA-Ser-2	-12.0764	1	6.66134e-16	1988.79	3396	3893.3	164.684	471	17.2279
tRNA-Ser-3	4319.83	1	0	0.0714954	0	0	308.848	693	25.3949
tRNA-Thr-1	-5.93825	2	0	3061.45	4212	6003.36	515.547	985	36.2005
tRNA-Thr-2	-1.8393	1	0.000131605	164.684	219	312.14	89.5365	302	11.099
tRNA-Trp-1	-4.36014	1	0	1084.98	1482	2112.29	248.841	629	23.1168
tRNA-Tyr-1	-9.28934	2	0	8356.64	12868	16352	899.594	1406	51.55
tRNA-Val-1	-7.76605	1	1.95399e-14	1423.32	2004	2781.13	183.275	515	18.9171
tRNA-Val-2	3.02142	1	0	173.759	228	329.42	525	1011	37.1659
tatC	-1.54631	1	0.087514	70.4786	979	131.874	45.5787	207	6.40444
tdpX1	-9.85146	1	0	885.345	10175	1719.84	89.8694	347	11.1307
terC	6.86509	1	3.57492e-14	113.546	1444	213.308	779.503	1479	46.4746
tgt	8.69222	1	6.66134e-15	78.3349	1754	146.475	680.904	1508	42.1441
thdF	1.02726	1	0.278476	119.053	2825	223.693	122.298	526	14.4986
thiC	-1.18069	1	0.433678	465.193	15331	896.835	394	1214	30.5984
thiD	-2.89585	1	1.66533e-15	287.495	4087	550.529	99.2781	407	12.5923
thiE	2.99257	1	0	74.2148	1346	138.774	222.093	720	21.1444
thiF	36.9152	5	0	90.7252	1303	170.298	3349.13	4033	124.114
thiG	-1.19777	1	0.627283	112.179	1588	210.679	93.6563	377	11.633
thiL	2.14306	1	0.000321851	23.2756	391	43.2281	49.881	227	6.76518
thiO	1.28019	1	0.0123241	85.3744	1501	159.913	109.296	454	13.4265
thrS	-1.03777	1	0.315029	361.106	12570	693.765	347.963	1119	27.6611
thyl	-1.16706	1	0.684115	203.578	3216	387.213	174.437	602	18.2469
tig	-1.24338	1	0.0755691	637.654	16401	1234.72	512.841	1302	35.4026
tktA	3.63117	1	0	172.726	6167	327.516	627.198	1656	40.3955
tldD	-3.90205	1	7.77156e-16	244.694	6293	466.762	62.7092	286	7.74473
tmk	-1.47043	1	0.0215543	173.895	1988	329.683	118.261	447	14.2987
tolB	1.1513	1	0.00554772	222.556	5330	423.956	256.228	855	23.5952
tolC	-1.52125	1	3.54936e-05	453.558	11583	873.879	298.149	904	24.5951
tolQ	-2.18376	1	0	1112.9	14236	2166.67	509.627	1111	35.0778
tolR	-3.51607	1	8.65974e-15	2382.51	21119	4669.74	677.607	1242	41.2417
topA	3.07368	1	8.43769e-15	324.887	14419	623.535	998.601	2439	55.1054
tpiA	-6.764	1	2.26485e-14	1749.18	26197	3423.86	258.601	769	23.6657
trbG	-12.4139	2	0	2174.45	32832	4259.36	175.163	597	18.348
trkH	-2.50761	1	0	361.34	10347	694.224	144.097	615	16.18
trmD	-7.97192	1	2.17604e-14	1288.13	16880	2514.65	161.583	547	17.2118
trmU	1.6106	1	0.000416415	56.5175	1166	105.653	91.0274	392	11.1782
trpS	-1.51851	1	0.00329567	231.62	4147	441.811	152.531	557	16.4726
truA	3.16018	1	0	102.457	1354	191.948	323.782	836	26.0923
truB	2.0569	1	1.06581e-14	848.805	14393	1648.27	1745.91	2480	74.4381
trxA	-2.34013	1	0	705.353	4511	1367.2	301.416	728	24.9443
trxB	2.23716	1	0	125.781	2197	236.935	281.393	821	24.3424
trxB2	-1.25767	1	0.504841	73.5826	1334	137.536	58.5071	254	7.45926
tsf	-2.05414	1	0	1743.79	28354	3413.88	848.915	1630	49.4062
typA	1.75406	1	0	540.16	18385	1042.53	947.476	2148	53.5845
tyrS	-1.16984	1	0.508799	481.133	10959	928.409	411.279	1114	31.2463
ubiA	-2.20962	1	1.14686e-13	367.589	6030	706.663	166.359	575	17.3376
ubiB	-1.81142	1	0.0448457	47.8485	1226	89.0556	26.4149	139	3.74213
ubiE	4.63768	1	0	81.9912	1082	153.388	380.248	947	29.5567
ubiH	-2.91085	1	0	393.754	8377	757.103	135.271	537	15.3036
ubiX	3.78583	1	0	102.5	1103	191.973	388.049	936	30.1496
uppS	1.88739	1	2.01916e-09	93.9112	1167	176.089	177.247	584	18.4136
uvrA	1.57767	1	0.000208481	67.6835	3447	126.633	106.782	625	13.1925
uvrB	9.61571	1	3.5083e-14	86.5739	3009	162.252	832.469	1953	47.8931
uvrC	-1.54279	1	0.107537	63.3365	2073	118.699	41.0533	240	6.00654
uvrD	-3.43781	1	0	221.21	8054	421.365	64.3462	338	8.20171
valS	3.55244	1	3.33067e-15	67.5603	2963	126.421	240.004	982	22.0681
virB10	2.01383	1	1.46549e-14	719.369	17697	1395.02	1448.69	2418	66.5699
virB11	1.27104	1	7.01661e-14	797.705	14886	1548.38	1013.91	1881	55.3451
virB3	-1.27718	1	6.37637e-05	2077.04	11450	4066.18	1626.27	2054	71.2765
virB6	1.64356	1	1.77636e-15	511.492	24696	987.766	840.668	2220	48.5902
virB8	-1.44586	1	7.77156e-16	2523.54	32373	4948.48	1745.36	2334	73.7422
virB9	1.41664	1	0	1089.37	16887	2120.37	1543.25	2309	70.542
virD4	1.27885	1	7.21968e-06	276.111	12121	528.058	353.104	1239	28.0756
xerC	2.31539	1	1.68381e-08	46.6406	782	86.7289	107.991	450	13.4198
xerD	63.5377	5	0	92.732	1549	173.99	5891.98	8758	261.855
xseA	2.61374	1	0	79.7413	1686	148.933	208.423	715	20.2638
xthA2	-1.89443	1	3.70641e-05	173.665	2595	329.362	91.6717	370	11.3263
yajC	1.20982	1	1.22125e-14	1176.48	11022	2292.93	1423.32	1987	65.5096
ygfA	-7.98053	1	2.68008e-13	91.0274	870	170.877	11.4062	31	1.01481
yibO	-4.54894	1	1.66533e-15	175.853	4987	333.327	38.658	219	5.75512
yidC	-2.55939	1	0	899.277	32202	1747.13	351.363	1137	27.9417
znuA	-1.58683	1	0.0149619	124.304	1964	234.065	78.3349	337	10.1946
znuB	11.9776	1	0	68.7617	981	128.692	823.599	1550	47.7324
znuC	-5.04092	1	3.88578e-15	172.658	2291	327.421	34.2513	167	5.21926
WT: wild type, cultured A. marginale
GFP:transformed A. marginale
