# Supplementary material for: Transcriptional pathways associated with the slow growth phenotype of transformed Anaplasma marginale
Source: BMC Genomics. 2013 Apr 22;14:272. doi: 10.1186/1471-2164-14-272 (PMC3646689; doi:10.1186/1471-2164-14-272)
Supplement: Additional file 4 — GSEA on whole genome transcriptional profiling of wild typeA. marginale and AmTR. The different pathways evaluated in through GSEA are shown. Lower and Upper tail values show the mass in the permutation based p-value distribution below or above the value of the test statistic. [file 1471-2164-14-272-S4.xlsx]

## Sheet: GSEA on WT vs. GFP 12 all
Additional file 4: GSEA on whole genome transcriptional profiling of wild type A. marginale and AmTR
GO Category	Description	Test statistic	Lower tail	Upper tail
6412	translation (PMID:16482227 [ISS] Pfam:PF00573)	-36.3167	0.0044	0.9956
6414	translational elongation (PMID:16482227 [ISS] Pfam:PF00889)	-34.0148	0.0071	0.9929
15940	pantothenate biosynthetic process (PMID:12721629 [ISS] TIGR_TIGRFAMS:TIGR00018)	-27.3707	0.0158	0.9842
6434	seryl-tRNA aminoacylation (PMID:16482227 [ISS] TIGR_TIGRFAMS:TIGR00414)	-21.3623	0.0322	0.9678
15986	ATP synthesis coupled proton transport (PMID:16482227 [ISS] TIGR_TIGRFAMS:TIGR01216)	-23.0623	0.034	0.966
8654	phospholipid biosynthetic process (PMID:12721629 [ISS] Swiss-Prot:O31752)	-22.9151	0.0343	0.9657
19363	pyridine nucleotide biosynthetic process (PMID:16482227 [ISS] TIGR_TIGRFAMS:TIGR00550)	-20.8867	0.0381	0.9619
9107	lipoate biosynthetic process (PMID:16482227 [ISS] TIGR_TIGRFAMS:TIGR00214)	-20.3833	0.0425	0.9575
6829	zinc ion transport (PMID:12928499 [ISS] Swiss-Prot:P52648)	-19.2015	0.0513	0.9487
6096	glycolysis (PMID:16482227 [ISS] TIGR_TIGRFAMS:TIGR01060)	-19.8076	0.0535	0.9465
16071	mRNA metabolic process (PMID:16482227 [ISS] UniProtKB:P46473)	-14.5764	0.0739	0.9261
6109	regulation of carbohydrate metabolic process (PMID:16482227 [ISS] UniProtKB:P46473)	-14.5764	0.0739	0.9261
9394	2'-deoxyribonucleotide metabolic process (PMID:16482227 [ISS] TIGR_TIGRFAMS:TIGR00576)	-12.0797	0.0965	0.9035
105	histidine biosynthetic process (PMID:16482227 [ISS] Pfam:PF02882)	-11.5042	0.0968	0.9032
9113	purine base biosynthetic process (PMID:16482227 [ISS] Pfam:PF02882)	-11.5042	0.0968	0.9032
30488	tRNA methylation (PMID:16482227 [ISS] Pfam:PF01746)	-11.3216	0.1054	0.8946
6355	regulation of transcription, DNA-dependent (PMID:14671304 [ISS] Pfam:PF02954|Pfam:PF00158|TIGR_TIGRFAMS:TIGR01199)	-14.0546	0.1133	0.8867
6801	superoxide metabolic process (GO_REF:0000011 [ISS] Pfam:PF02777)	-11.1396	0.1144	0.8856
6352	transcription initiation (PMID:16482227 [ISS] Pfam:PF04542)	-12.3284	0.117	0.883
6108	malate metabolic process (PMID:14671304 [ISS] Swiss-Prot:P76558|Pfam:PF00390)	-10.4977	0.1255	0.8745
42891	antibiotic transport (PMID:16482227 [ISS] UniProtKB:P05828)	-10.122	0.1299	0.8701
6556	S-adenosylmethionine biosynthetic process (PMID:16482227 [ISS] TIGR_TIGRFAMS:TIGR01034)	-9.53697	0.1357	0.8643
15968	stringent response (PMID:12721629 [ISS] TIGR_TIGRFAMS:TIGR00216)	-9.23953	0.1476	0.8524
55114	oxidation reduction (GO_REF:0000011 [ISS] JCVI_TIGRFAMS:TIGR02352)	-11.8013	0.1505	0.8495
9063	cellular amino acid catabolic process (PMID:16482227 [ISS] UniProtKB:P05166)	-8.66326	0.1632	0.8368
6633	fatty acid biosynthetic process (PMID:12704232 [ISS] TIGR_TIGRFAMS:TIGR00517)	-13.5248	0.1641	0.8359
15939	pantothenate metabolic process (PMID:12368813 [ISS] TIGR_TIGRFAMS:TIGR00521|Swiss-Prot:P24285)	-8.36551	0.1656	0.8344
6436	tryptophanyl-tRNA aminoacylation (PMID:16482227 [ISS] TIGR_TIGRFAMS:TIGR00233)	-8.19238	0.1722	0.8278
6094	gluconeogenesis (PMID:16482227 [ISS] TIGR_TIGRFAMS:TIGR00330)	-7.57849	0.1891	0.8109
30388	fructose 1,6-bisphosphate metabolic process (PMID:16482227 [ISS] TIGR_TIGRFAMS:TIGR00330)	-7.57849	0.1891	0.8109
30420	establishment of competence for transformation (PMID:12721629 [ISS] Swiss-Prot:P39813)	-7.54835	0.1904	0.8096
7059	chromosome segregation (GO_REF:0000012 [ISS] UniProtKB:O05190)	-8.85644	0.2062	0.7938
9432	SOS response (PMID:12721629 [ISS] TIGR_TIGRFAMS:TIGR00611)	-8.58151	0.2084	0.7916
6779	porphyrin biosynthetic process (PMID:16482227 [ISS] TIGR_TIGRFAMS:TIGR00109)	-10.9641	0.2174	0.7826
6099	tricarboxylic acid cycle (PMID:12721629 [ISS] Swiss-Prot:P08065)	-13.0932	0.219	0.781
42255	ribosome assembly (PMID:16482227 [ISS] Pfam:PF00573)	-12.2002	0.2193	0.7807
51068	dihydrolipoamide metabolic process (PMID:12704232 [ISS] TIGR_TIGRFAMS:TIGR01350)	-6.43384	0.2205	0.7795
6401	RNA catabolic process (GO_REF:0000012 [ISS] Swiss-Prot:P21513)	-9.33349	0.2244	0.7756
6253	dCTP catabolic process (GO_REF:0000012 [ISS] Swiss-Prot:P28248)	-6.42605	0.2271	0.7729
9265	2'-deoxyribonucleotide biosynthetic process (PMID:16482227 [ISS] Pfam:PF00317)	-7.70959	0.2338	0.7662
9062	fatty acid catabolic process (GO_REF:0000012 [ISS] UniProtKB:P21177)	-7.82623	0.2382	0.7618
19740	nitrogen utilization	-5.76084	0.2463	0.7537
6810	transport (PMID:12704232 [ISS] Pfam:PF02472)	-8.91598	0.251	0.749
9052	pentose-phosphate shunt, non-oxidative branch (PMID:16482227 [ISS] TIGR_TIGRFAMS:TIGR01120)	-5.4527	0.256	0.744
6950	response to stress (GO_REF:0000011 [ISS] TIGR_TIGRFAMS:TIGR02350)	-9.2326	0.2574	0.7426
9408	response to heat (GO_REF:0000011 [ISS] TIGR_TIGRFAMS:TIGR02349)	-7.21461	0.2578	0.7422
6793	phosphorus metabolic process (GO_REF:0000011 [ISS] Pfam:PF00719)	-5.24193	0.2728	0.7272
6072	glycerol-3-phosphate metabolic process (PMID:16482227 [ISS] UniProtKB:P37606)	-4.99077	0.2905	0.7095
6730	one-carbon metabolic process (PMID:15602564 [ISS] protein_id:CAB76246.1)	-6.30233	0.2964	0.7036
16114	terpenoid biosynthetic process (PMID:16482227 [ISS] TIGR_TIGRFAMS:TIGR00154)	-4.03351	0.3205	0.6795
6426	glycyl-tRNA aminoacylation (PMID:16482227 [ISS] TIGR_TIGRFAMS:TIGR00211)	-5.07764	0.3434	0.6566
6281	DNA repair (PMID:16482227 [ISS] TIGR_TIGRFAMS:TIGR00608)	-8.80877	0.3544	0.6456
6617	SRP-dependent cotranslational protein targeting to membrane, signal sequence recognition (PMID:16482227 [ISS] TIGR_TIGRFAMS:TIGR00959)	-3.57432	0.3774	0.6226
6544	glycine metabolic process (PMID:16482227 [ISS] Pfam:PF00464)	-3.50484	0.3809	0.6191
17004	cytochrome complex assembly (GO_REF:0000011 [ISS] TIGR_TIGRFAMS:TIGR00353)	-5.71477	0.3824	0.6176
6353	transcription termination (PMID:16482227 [ISS] TIGR_TIGRFAMS:TIGR01953)	-4.36778	0.3837	0.6163
6420	arginyl-tRNA aminoacylation (PMID:16482227 [ISS] TIGR_TIGRFAMS:TIGR00456)	-3.36296	0.3932	0.6068
6098	pentose-phosphate shunt (PMID:16482227 [ISS] TIGR_TIGRFAMS:TIGR01163)	-3.39627	0.3947	0.6053
7165	signal transduction (PMID:12704232 [ISS] TIGR_EGAD:15335)	-3.30618	0.3975	0.6025
6415	translational termination (PMID:16482227 [ISS] TIGR_TIGRFAMS:TIGR00020)	-3.78471	0.4168	0.5832
9082	branched chain family amino acid biosynthetic process (GO_REF:0000011 [ISS] TIGR_TIGRFAMS:TIGR00465)	-2.4822	0.4369	0.5631
8152	metabolic process (PMID:16482227 [ISS] UniProtKB:P28304)	-2.36724	0.4413	0.5587
46677	response to antibiotic (PMID:12721629 [ISS] TIGR_TIGRFAMS:TIGR00216)	-2.97751	0.4449	0.5551
15937	coenzyme A biosynthetic process (PMID:12368813 [ISS] TIGR_TIGRFAMS:TIGR00521|Swiss-Prot:P24285)	-3.47958	0.4546	0.5454
8615	pyridoxine biosynthetic process (PMID:16482227 [ISS] TIGR_TIGRFAMS:TIGR00558)	-2.86407	0.4549	0.5451
6437	tyrosyl-tRNA aminoacylation (PMID:16482227 [ISS] TIGR_TIGRFAMS:TIGR00234)	-1.90486	0.4657	0.5343
8150	biological_process (GO_REF:nd [ND])	-6.34917	0.4664	0.5336
6354	RNA elongation (PMID:16482227 [ISS] TIGR_TIGRFAMS:TIGR01462)	-2.11668	0.4697	0.5303
6268	DNA unwinding during replication (PMID:16482227 [ISS] TIGR_TIGRFAMS:TIGR00643)	-1.88605	0.4766	0.5234
8299	isoprenoid biosynthetic process (PMID:16482227 [ISS] UniProtKB:Q08291)	-1.8645	0.4789	0.5211
6805	xenobiotic metabolic process (PMID:15383840 [ISS] Swiss-Prot:P39100)	-1.99883	0.4858	0.5142
6813	potassium ion transport (GO_REF:0000012 [ISS] Swiss-Prot:P21166)	-2.39111	0.4873	0.5127
50821	protein stabilization (GO_REF:0000011 [ISS] TIGR_TIGRFAMS:TIGR00809)	-1.72355	0.4927	0.5073
6086	acetyl-CoA biosynthetic process from pyruvate (PMID:12721629 [ISS] Swiss-Prot:P21883)	-2.60142	0.5025	0.4975
6457	protein folding (GO_REF:0000011 [ISS] TIGR_TIGRFAMS:TIGR02350)	-4.98156	0.5067	0.4933
9086	methionine biosynthetic process (PMID:12704232 [ISS] TIGR_TIGRFAMS:TIGR01296)	-2.40422	0.5091	0.4909
160	two-component signal transduction system (phosphorelay) (PMID:14671304 [ISS] Pfam:PF00072)	-1.90435	0.5096	0.4904
6402	mRNA catabolic process (PMID:16482227 [ISS] UniProtKB:P05055)	-1.29532	0.5151	0.4849
6817	phosphate transport (GO_REF:0000011 [ISS] TIGR_TIGRFAMS:TIGR02136)	-2.49109	0.5299	0.4701
16226	iron-sulfur cluster assembly (PMID:16482227 [ISS] UniProtKB:P39171)	-0.548101	0.5316	0.4684
96	sulfur amino acid metabolic process (PMID:16482227 [ISS] UniProtKB:P39171)	-0.548101	0.5316	0.4684
6435	threonyl-tRNA aminoacylation (PMID:16482227 [ISS] TIGR_TIGRFAMS:TIGR00418)	-0.67212	0.5336	0.4664
8610	lipid biosynthetic process (PMID:16482227 [ISS] TIGR_TIGRFAMS:TIGR00182)	-1.19119	0.5443	0.4557
6760	folic acid and derivative metabolic process (GO_REF:0000011 [ISS] TIGR_TIGRFAMS:TIGR01499)	-1.67249	0.5456	0.4544
6464	protein modification process (PMID:16482227 [ISS] TIGR_TIGRFAMS:TIGR00500)	-1.08555	0.5495	0.4505
9636	response to toxin (PMID:10952301 [ISS])	0	0.5569	0.4431
6419	alanyl-tRNA aminoacylation (PMID:16482227 [ISS] Pfam:PF01411)	0	0.5612	0.4388
46690	response to tellurium ion (GO_REF:0000012 [ISS] protein_id:AAD47287.1)	0	0.5652	0.4348
6783	heme biosynthetic process (PMID:16482227 [ISS] TIGR_TIGRFAMS:TIGR01821)	0.0823683	0.5842	0.4158
9089	lysine biosynthetic process via diaminopimelate (GO_REF:0000011 [ISS] TIGR_TIGRFAMS:TIGR00656)	-1.3904	0.6041	0.3959
9405	pathogenesis (GO_REF:0000011 [ISS] TIGR_TIGRFAMS:TIGR02800)	0.250938	0.6056	0.3944
15693	magnesium ion transport (PMID:16482227 [ISS] TIGR_TIGRFAMS:TIGR00400)	0.45083	0.6087	0.3913
16049	cell growth (PMID:16482227 [ISS] TIGR_TIGRFAMS:TIGR00436)	0.521983	0.6193	0.3807
9396	folic acid and derivative biosynthetic process (PMID:16482227 [ISS] TIGR_TIGRFAMS:TIGR01496)	0.670683	0.6201	0.3799
6744	ubiquinone biosynthetic process (PMID:16482227 [ISS] TIGR_TIGRFAMS:TIGR01474)	-1.11256	0.6243	0.3757
15949	nucleobase, nucleoside and nucleotide interconversion (PMID:16482227 [ISS] Pfam:PF00406)	-0.98673	0.6327	0.3673
6260	DNA replication (PMID:16482227 [ISS] TIGR_TIGRFAMS:TIGR00595)	-1.74272	0.6357	0.3643
45861	negative regulation of proteolysis (PMID:16482227 [ISS] TIGR_TIGRFAMS:TIGR01932)	1.07575	0.6452	0.3548
6269	DNA replication, synthesis of RNA primer (PMID:16482227 [ISS] TIGR_TIGRFAMS:TIGR01391)	1.30885	0.6556	0.3444
6427	histidyl-tRNA aminoacylation (PMID:16482227 [ISS] TIGR_TIGRFAMS:TIGR00442)	1.53716	0.6629	0.3371
30436	asexual sporulation (PMID:12721629 [ISS] Swiss-Prot:P08164)	1.77587	0.6777	0.3223
6734	NADH metabolic process (PMID:12721629 [ISS] Swiss-Prot:P08164)	1.77587	0.6777	0.3223
6886	intracellular protein transport (PMID:16482227 [ISS] TIGR_TIGRFAMS:TIGR00945)	1.25315	0.679	0.321
19634	phosphonate metabolic process (GO_REF:0000011 [ISS] JCVI_TIGRFAMS:TIGR02324)	2.00794	0.6803	0.3197
6423	cysteinyl-tRNA aminoacylation (PMID:16482227 [ISS] TIGR_TIGRFAMS:TIGR00435)	1.88972	0.6808	0.3192
6508	proteolysis (GO_REF:0000012 [ISS] protein_id:BAB60711.1)	0.0546166	0.6826	0.3174
6526	arginine biosynthetic process (PMID:12721629 [ISS] TIGR_TIGRFAMS:TIGR00658)	1.98658	0.6911	0.3089
6413	translational initiation (PMID:16482227 [ISS] TIGR_TIGRFAMS:TIGR00008)	2.18444	0.6927	0.3073
6289	nucleotide-excision repair (PMID:16482227 [ISS] TIGR_TIGRFAMS:TIGR00630)	1.62293	0.699	0.301
154	rRNA modification (PMID:16482227 [ISS] TIGR_TIGRFAMS:TIGR00005)	2.14256	0.717	0.283
9220	pyrimidine ribonucleotide biosynthetic process (PMID:16482227 [ISS] TIGR_TIGRFAMS:TIGR00857)	0.900197	0.7241	0.2759
30255	protein secretion by the type IV secretion system (PMID:11895979 [TAS])	1.18021	0.7303	0.2697
6979	response to oxidative stress (GO_REF:0000011 [ISS] TIGR_TIGRFAMS:TIGR01421)	2.85983	0.7327	0.2673
6808	regulation of nitrogen utilization (GO_REF:0000012 [ISS] UniProtKB:Q04850)	3.06768	0.7382	0.2618
6438	valyl-tRNA aminoacylation (PMID:16482227 [ISS] TIGR_TIGRFAMS:TIGR00422)	3.24294	0.7443	0.2557
6465	signal peptide processing (PMID:16482227 [ISS] TIGR_TIGRFAMS:TIGR00706)	3.16497	0.7507	0.2493
8360	regulation of cell shape (PMID:12704232 [ISS] TIGR_EGAD:21935)	2.65156	0.7532	0.2468
19288	isopentenyl diphosphate biosynthetic process, mevalonate-independent pathway (PMID:16482227 [ISS] TIGR_TIGRFAMS:TIGR00243)	3.0883	0.7556	0.2444
42559	pteridine and derivative biosynthetic process (PMID:16482227 [ISS] TIGR_TIGRFAMS:TIGR00063)	3.33662	0.7643	0.2357
46654	tetrahydrofolate biosynthetic process (PMID:16482227 [ISS] TIGR_TIGRFAMS:TIGR00063)	3.33662	0.7643	0.2357
1522	pseudouridine synthesis (GO_REF:0000011 [ISS] JCVI_TIGRFAMS:TIGR00005)	3.49308	0.768	0.232
30152	bacteriocin biosynthetic process (PMID:16482227 [ISS] UniProtKB:P24231)	3.57062	0.7693	0.2307
9306	protein secretion (PMID:16482227 [ISS] UniProtKB:P03844)	2.41429	0.7783	0.2217
9398	FMN biosynthetic process (PMID:16482227 [ISS] TIGR_TIGRFAMS:TIGR00083)	3.9798	0.7837	0.2163
6747	FAD biosynthetic process (PMID:16482227 [ISS] TIGR_TIGRFAMS:TIGR00083)	3.9798	0.7837	0.2163
6298	mismatch repair (PMID:16482227 [ISS] TIGR_TIGRFAMS:TIGR01070)	4.02712	0.7854	0.2146
9253	peptidoglycan catabolic process (PMID:10952301 [ISS])	4.33201	0.7941	0.2059
9231	riboflavin biosynthetic process (PMID:16482227 [ISS] TIGR_TIGRFAMS:TIGR00326)	4.21407	0.796	0.204
9252	peptidoglycan biosynthetic process (PMID:12721629 [ISS] TIGR_TIGRFAMS:TIGR00055)	3.65313	0.804	0.196
6431	methionyl-tRNA aminoacylation (PMID:12721629 [ISS] TIGR_TIGRFAMS:TIGR00398)	4.7158	0.8101	0.1899
42026	protein refolding (PMID:16482227 [ISS] PMID:12805357)	4.53632	0.8146	0.1854
6432	phenylalanyl-tRNA aminoacylation (PMID:16482227 [ISS] TIGR_TIGRFAMS:TIGR00472)	4.66158	0.8156	0.1844
9249	protein lipoylation (PMID:16482227 [ISS] TIGR_TIGRFAMS:TIGR00544)	4.78038	0.8193	0.1807
6430	lysyl-tRNA aminoacylation (PMID:16482227 [ISS] TIGR_TIGRFAMS:TIGR00467)	4.61895	0.8228	0.1772
6310	DNA recombination (GO_REF:0000011 [ISS] Pfam:PF00589)	4.81521	0.8354	0.1646
6400	tRNA modification (PMID:16482227 [ISS] TIGR_TIGRFAMS:TIGR00005)	5.19334	0.8383	0.1617
9234	menaquinone biosynthetic process (PMID:16482227 [ISS] UniProtKB:P27851)	5.77088	0.8448	0.1552
6562	proline catabolic process (PMID:16482227 [ISS] UniProtKB:P09546)	5.51797	0.8474	0.1526
6428	isoleucyl-tRNA aminoacylation (PMID:16482227 [ISS] TIGR_TIGRFAMS:TIGR00392)	5.70231	0.8516	0.1484
9228	thiamin biosynthetic process (PMID:16482227 [ISS] UniProtKB:P30138)	5.64142	0.8518	0.1482
6750	glutathione biosynthetic process (PMID:16482227 [ISS] TIGR_TIGRFAMS:TIGR01380)	6.42874	0.8532	0.1468
9085	lysine biosynthetic process (PMID:16482227 [ISS] UniProtKB:P40732)	6.57599	0.8597	0.1403
6308	DNA catabolic process (PMID:16482227 [ISS] TIGR_TIGRFAMS:TIGR00237)	6.73769	0.8734	0.1266
9451	RNA modification (GO_REF:0000011 [ISS] JCVI_TIGRFAMS:TIGR00005)	6.93861	0.8757	0.1243
6396	RNA processing (PMID:16482227 [ISS] TIGR_TIGRFAMS:TIGR00082)	7.39837	0.877	0.123
910	cytokinesis (PMID:12704232 [ISS] TIGR_EGAD:15175)	7.35142	0.8801	0.1199
6270	DNA replication initiation (PMID:16482227 [ISS] TIGR_TIGRFAMS:TIGR00362)	7.68536	0.8974	0.1026
6275	regulation of DNA replication (PMID:16482227 [ISS] TIGR_TIGRFAMS:TIGR00362)	7.68536	0.8974	0.1026
9103	lipopolysaccharide biosynthetic process (PMID:12704232 [ISS] TIGR_TIGRFAMS:TIGR01173)	8.73396	0.904	0.096
15976	Carbon utilization	8.38684	0.9061	0.0939
9102	biotin biosynthetic process (PMID:16482227 [ISS] TIGR_TIGRFAMS:TIGR00508)	9.95379	0.9144	0.0856
6450	regulation of translational fidelity (PMID:16482227 [ISS] TIGR_TIGRFAMS:TIGR00086)	9.22731	0.9147	0.0853
6429	leucyl-tRNA aminoacylation (PMID:16482227 [ISS] TIGR_TIGRFAMS:TIGR00396)	8.97081	0.9194	0.0806
6467	protein thiol-disulfide exchange (PMID:12704232 [ISS] Swiss-Prot:P36655)	9.63505	0.9275	0.0725
6433	prolyl-tRNA aminoacylation (PMID:16482227 [ISS] TIGR_TIGRFAMS:TIGR00409)	10.9188	0.9342	0.0658
9395	phospholipid catabolic process (PMID:16482227 [ISS] UniProtKB:P18200)	11.8232	0.9391	0.0609
6424	glutamyl-tRNA aminoacylation (GO_REF:0000011 [ISS] JCVI_TIGRFAMS:TIGR00464)	12.801	0.9402	0.0598
6040	amino sugar metabolic process (PMID:12721629 [ISS] TIGR_TIGRFAMS:TIGR01135)	11.9682	0.9437	0.0563
6784	heme a biosynthetic process (PMID:12704232 [ISS] TIGR_TIGRFAMS:TIGR01473)	12.2978	0.9483	0.0517
6259	DNA metabolic process (PMID:12721629 [ISS] TIGR_TIGRFAMS:TIGR00200)	13.0982	0.9531	0.0469
15886	heme transport (GO_REF:0000011 [ISS] TIGR_TIGRFAMS:TIGR01190)	14.1731	0.9565	0.0435
6265	DNA topological change (PMID:16482227 [ISS] TIGR_TIGRFAMS:TIGR01051)	15.2347	0.9648	0.0352
6364	rRNA processing (GO_REF:0000012 [ISS] Swiss-Prot:P21513)	16.4553	0.9673	0.0327
917	barrier septum formation (PMID:16482227 [ISS] TIGR_TIGRFAMS:TIGR00172)	34.23	0.9899	0.0101
9152	purine ribonucleotide biosynthetic process (PMID:16482227 [ISS] TIGR_TIGRFAMS:TIGR00184)	500.902	0.9997	0.0003
